# Supplementary material for: Hexakis(tetra­aqua­sodium) deca­vanadate(V) dihydrate
Source: Acta Crystallogr Sect E Struct Rep Online. 2010 Mar 24;66(Pt 4):i30–1. doi: 10.1107/S1600536810010251 (PMC2983821; doi:10.1107/S1600536810010251)
Supplement: Supplementary file 2 [file e-66-00i30-Isup2.hkl]

# 
# h,k,l, Fc-squared, Fo-squared, sigma(Fo-squared) and status flag 
# 
data_I
_shelx_title ' j118b in P-1' 
_shelx_refln_list_code          4 
_shelx_F_calc_maximum      280.25 
_exptl_crystal_F_000       780.00 
_reflns_d_resolution_high  0.7697 
 
loop_ 
 _symmetry_equiv_pos_as_xyz 
 'x, y, z' 
 '-x, -y, -z' 
 
_cell_length_a     9.6144 
_cell_length_b    11.7260 
_cell_length_c    11.8691 
_cell_angle_alpha  92.446 
_cell_angle_beta  113.582 
_cell_angle_gamma 100.274 
 
_shelx_F_squared_multiplier     1.000 
 
loop_ 
 _refln_index_h 
 _refln_index_k 
 _refln_index_l 
 _refln_F_squared_calc 
 _refln_F_squared_meas 
 _refln_F_squared_sigma 
 _refln_observed_status 
   2   0   0      982.59     1022.49     16.33 o 
   3   0   0      129.50      139.05      4.65 o 
   4   0   0     2529.85     2492.53     26.11 o 
   5   0   0      598.54      642.70     13.21 o 
   6   0   0     4792.98     4767.70     47.57 o 
   7   0   0     1605.60     1583.27     24.17 o 
   8   0   0      865.99      838.31     17.86 o 
   9   0   0     2788.30     2862.60     56.75 o 
  10   0   0      117.86       87.83     10.88 o 
  11   0   0        0.41        5.44      7.00 o 
 -11   1   0       56.70       56.74      9.33 o 
 -10   1   0      233.39      211.42     13.99 o 
  -9   1   0      670.55      691.02     24.87 o 
  -8   1   0       43.21       43.71      5.75 o 
  -7   1   0      127.30      125.26      7.64 o 
  -6   1   0     1493.59     1460.82     21.44 o 
  -5   1   0      131.78      125.39      6.30 o 
  -4   1   0     1981.20     1952.12     21.97 o 
  -3   1   0    22079.21    21795.34    214.62 o 
  -2   1   0     2385.88     2622.62     33.06 o 
   1   1   0     4923.50     5192.68     42.40 o 
   2   1   0     1637.10     1708.62     17.02 o 
   3   1   0      848.44      848.06     11.73 o 
   4   1   0      380.52      354.24      8.19 o 
   5   1   0     8936.19     9204.80     78.70 o 
   6   1   0     7378.64     7352.95     67.09 o 
   7   1   0     1086.28     1157.46     20.01 o 
   8   1   0     1166.33     1192.45     32.65 o 
   9   1   0       20.45       23.32      7.00 o 
  10   1   0       50.05       36.53      7.77 o 
  11   1   0      224.56      196.65     15.55 o 
 -11   2   0       60.21       55.96      8.55 o 
 -10   2   0       15.86        5.44      5.44 o 
  -9   2   0      241.17      235.18     11.18 o 
  -8   2   0       33.43       31.18      8.94 o 
  -7   2   0      114.03      129.44      7.84 o 
  -6   2   0      449.34      452.25     11.50 o 
  -5   2   0     1250.86     1180.02     17.57 o 
  -4   2   0     1788.76     1418.73     18.12 o 
  -3   2   0     8497.78     8527.77    140.99 o 
  -2   2   0       12.19       23.15      5.44 o 
  -1   2   0      590.01      652.86     15.94 o 
   0   2   0     2268.57     2554.08     18.22 o 
   1   2   0     4357.05     4710.18     40.15 o 
   2   2   0    19938.52    21190.15    225.13 o 
   3   2   0     2311.43     2080.20     21.81 o 
   4   2   0     4746.38     4942.55     46.29 o 
   5   2   0     1627.36     1694.84     21.80 o 
   6   2   0     4245.62     4294.87     44.14 o 
   7   2   0        8.88       21.76      7.00 o 
   8   2   0       65.76       58.29      9.33 o 
   9   2   0       79.16       83.94     10.88 o 
  10   2   0       89.19       83.17     10.88 o 
 -11   3   0      328.98      373.87     19.43 o 
 -10   3   0     1023.29     1022.43     31.87 o 
  -9   3   0      638.03      613.03     17.01 o 
  -8   3   0      207.04      195.95      9.51 o 
  -7   3   0     4116.79     4142.08     45.60 o 
  -6   3   0     2709.36     2642.98     31.52 o 
  -5   3   0      383.44      373.50      9.51 o 
  -4   3   0      985.04      908.34     13.94 o 
  -3   3   0       44.71       59.94      4.66 o 
  -2   3   0      298.49      270.14      4.85 o 
  -1   3   0        2.24        3.98      1.99 o 
   0   3   0      476.65      531.11      7.02 o 
   1   3   0       94.01      109.60      7.00 o 
   2   3   0    60178.71    57425.74    610.95 o 
   3   3   0    46649.67    48326.21    504.26 o 
   4   3   0     9464.90     9823.49     81.67 o 
   5   3   0        0.06        1.91      8.16 o 
   6   3   0      771.09      738.46     23.32 o 
   7   3   0      196.28      195.10     13.99 o 
   8   3   0      872.41      880.70     28.76 o 
   9   3   0     1475.90     1511.18     40.42 o 
  10   3   0     1667.33     1606.81     44.31 o 
 -11   4   0      329.39      320.26     13.81 o 
 -10   4   0      297.96      326.23     13.39 o 
  -9   4   0      677.98      681.20     17.81 o 
  -8   4   0      121.67      127.07      8.40 o 
  -7   4   0       90.40      128.92     13.21 o 
  -6   4   0       43.54       41.47      4.70 o 
  -5   4   0        0.26        0.84      3.30 o 
  -4   4   0     2253.21     2180.60     33.44 o 
  -3   4   0     1662.04     1585.31     19.15 o 
  -2   4   0      168.99      179.45      4.62 o 
  -1   4   0    16055.58    15790.87    180.67 o 
   0   4   0      946.75      824.12      9.70 o 
   1   4   0     2438.58     2375.80     21.47 o 
   2   4   0     2440.45     2269.92     35.77 o 
   3   4   0     4384.88     4471.79     62.23 o 
   4   4   0      448.29      478.82     17.10 o 
   5   4   0       94.69      115.04     10.10 o 
   6   4   0      393.34      375.43     17.88 o 
   7   4   0        5.83        3.11      6.22 o 
   8   4   0     1608.01     1552.41     40.42 o 
   9   4   0     5829.65     5946.64     97.21 o 
  10   4   0       38.86       35.75      9.33 o 
 -11   5   0      168.63      169.67     10.63 o 
 -10   5   0      266.80      265.33     12.49 o 
  -9   5   0       34.12       34.77      6.00 o 
  -8   5   0      199.66      200.52     10.49 o 
  -7   5   0      602.81      596.52     15.13 o 
  -6   5   0        0.92       -0.83      3.54 o 
  -5   5   0        2.86        7.00      3.48 o 
  -4   5   0      359.33      389.93     10.27 o 
  -3   5   0      266.79      289.77      8.40 o 
  -2   5   0     2989.94     3198.12     47.44 o 
  -1   5   0      331.16      306.32      6.28 o 
   0   5   0      105.99       81.26      3.59 o 
   1   5   0       72.68       62.34      4.40 o 
   2   5   0       28.04       24.48      4.27 o 
   3   5   0     1525.30     1488.79     31.10 o 
   4   5   0     3468.45     3441.73     55.21 o 
   5   5   0      265.82      282.93     16.32 o 
   6   5   0     2273.31     2255.37     45.87 o 
   7   5   0     1979.70     1909.31     43.53 o 
   8   5   0      471.46      457.05     21.76 o 
   9   5   0      951.50      897.80     31.09 o 
 -11   6   0       58.94       37.12      6.79 o 
 -10   6   0      327.44      322.99     13.45 o 
  -9   6   0      314.94      323.99     13.62 o 
  -8   6   0     2525.26     2489.61     35.30 o 
  -7   6   0      428.05      404.47     17.49 o 
  -6   6   0      792.28      750.77     16.44 o 
  -5   6   0     2261.45     2300.13     29.22 o 
  -4   6   0     2239.22     2274.24     27.89 o 
  -3   6   0     1505.00     1549.28     21.03 o 
  -2   6   0      138.70      180.04      7.84 o 
  -1   6   0      641.11      595.66     11.26 o 
   0   6   0      115.38      118.61      5.97 o 
   1   6   0       75.98       89.49      6.61 o 
   2   6   0      112.37       98.16      6.05 o 
   4   6   0      421.66      425.96     18.66 o 
   5   6   0     3434.51     3379.24     59.09 o 
   6   6   0     2300.64     2353.30     48.98 o 
   7   6   0     1480.34     1379.82     37.31 o 
   8   6   0       79.30       86.28     10.88 o 
   9   6   0      208.74      181.88     15.55 o 
 -11   7   0      405.83      415.42     16.62 o 
 -10   7   0      354.82      342.92     14.19 o 
  -9   7   0     1139.75     1159.35     24.44 o 
  -8   7   0     3918.26     3866.55     47.37 o 
  -7   7   0      195.84      192.72     11.66 o 
  -6   7   0     1165.93     1124.09     20.54 o 
  -5   7   0      363.91      350.81     11.76 o 
  -4   7   0     1385.94     1435.48     27.99 o 
  -3   7   0      746.54      731.26     14.93 o 
  -2   7   0      355.69      331.13     13.21 o 
  -1   7   0     1134.39     1092.10     16.76 o 
   0   7   0      707.31      666.62     13.46 o 
   1   7   0       23.42       44.08      5.50 o 
   2   7   0     1011.11     1015.43     18.41 o 
   3   7   0     4147.00     4229.66     64.55 o 
   5   7   0      338.54      376.21     18.65 o 
   6   7   0        6.13        7.77      7.77 o 
   7   7   0      451.79      449.27     21.76 o 
   8   7   0       29.07       20.99      7.00 o 
 -10   8   0     1448.68     1440.43     38.09 o 
  -9   8   0      860.32      869.97     21.10 o 
  -8   8   0     2766.84     2814.60     39.63 o 
  -7   8   0     1213.57     1278.62     23.89 o 
  -6   8   0      197.66      183.94      9.49 o 
  -5   8   0        2.04        1.10     12.44 o 
  -4   8   0      157.07      166.34      8.76 o 
  -3   8   0      427.74      399.53     15.55 o 
  -2   8   0     1854.61     1883.77     34.99 o 
  -1   8   0     2789.32     2852.50     32.71 o 
   0   8   0     1721.35     1759.04     24.72 o 
   1   8   0        0.85        6.81      4.65 o 
   2   8   0     2138.03     2147.16     29.67 o 
   3   8   0      729.94      748.59     17.56 o 
   4   8   0      161.51      167.44      9.61 o 
   5   8   0      190.58      185.03     10.71 o 
 -10   9   0      345.96      335.33     25.26 o 
  -9   9   0      348.85      369.17     26.43 o 
  -8   9   0       10.17       12.79      4.37 o 
  -7   9   0        1.26       24.28      4.93 o 
  -6   9   0      768.05      780.51     18.11 o 
  -5   9   0        8.33        9.59      9.72 o 
  -4   9   0        0.29        0.78      5.44 o 
  -3   9   0     5278.89     5161.92     73.11 o 
  -2   9   0     2156.05     2102.26     39.65 o 
  -1   9   0      317.79      307.23     10.71 o 
   0   9   0       48.21       40.85      5.75 o 
   1   9   0     3500.31     3431.94     40.13 o 
   2   9   0      130.28      143.93     13.60 o 
   3   9   0       60.17       68.22      8.16 o 
   4   9   0        6.98        4.66      5.50 o 
   5   9   0       17.03       20.45      6.30 o 
   6   9   0      127.79      137.43     10.40 o 
   7   9   0      490.09      495.09     18.11 o 
 -10  10   0      522.70      502.13     22.54 o 
  -9  10   0       88.08       85.59     24.10 o 
  -8  10   0       74.74       72.61      7.18 o 
  -7  10   0       60.41       53.12      8.94 o 
  -6  10   0    10649.20    10516.82     99.29 o 
  -5  10   0     2870.76     2861.92     51.31 o 
  -4  10   0      156.04      148.46     11.66 o 
  -3  10   0       65.01       67.62      8.55 o 
  -2  10   0       87.49      111.15     10.88 o 
  -1  10   0     1359.04     1323.45     22.26 o 
   0  10   0      747.92      763.77     28.76 o 
   1  10   0     1684.50     1709.96     27.21 o 
   2  10   0      835.23      806.10     21.38 o 
   3  10   0      609.05      602.76     17.31 o 
   4  10   0       21.08        6.22      7.77 o 
   5  10   0      699.63      717.96     30.31 o 
   6  10   0        8.55       10.04      7.08 o 
  -9  11   0      916.98      885.77     23.34 o 
  -8  11   0      164.70      172.35     17.88 o 
  -7  11   0     3647.53     3741.37     65.31 o 
  -6  11   0     3847.51     3890.00     66.09 o 
  -5  11   0     1228.26     1287.29     32.65 o 
  -4  11   0      877.87      904.03     27.21 o 
  -3  11   0     1329.42     1308.30     32.65 o 
  -2  11   0        0.33       -7.00      5.44 o 
  -1  11   0      335.22      334.76     17.49 o 
   0  11   0     3589.91     3589.47     43.69 o 
   1  11   0     3581.68     3681.88     48.98 o 
   2  11   0        0.28        5.05      4.95 o 
   3  11   0        0.94      -10.99      5.50 o 
   4  11   0        0.42       -8.96      8.55 o 
   5  11   0        3.20        5.47      6.30 o 
  -8  12   0        3.55       12.44      4.66 o 
  -6  12   0       73.16       85.50      8.55 o 
  -5  12   0      644.80      619.51     22.54 o 
  -4  12   0      337.69      324.90     17.10 o 
  -3  12   0      270.04      258.06     16.32 o 
  -2  12   0      761.64      768.76     26.43 o 
  -1  12   0      447.93      474.95     17.88 o 
   0  12   0     2411.58     2531.13     36.55 o 
   1  12   0      337.47      331.29     13.60 o 
   2  12   0      181.92      171.71     10.16 o 
   3  12   0      382.67      387.63     15.11 o 
   4  12   0      541.32      555.43     24.10 o 
  -7  13   0       36.33       31.87      7.77 o 
  -6  13   0      117.99      129.03     10.88 o 
  -5  13   0        0.18        0.78      5.44 o 
  -4  13   0     3702.39     3781.03     67.64 o 
  -3  13   0     5521.49     5485.46     86.32 o 
  -2  13   0      318.69      326.46     17.10 o 
  -1  13   0       14.69       15.04      4.65 o 
   0  13   0     1888.77     2054.53     52.86 o 
   1  13   0       82.56       80.73      7.40 o 
   2  13   0       36.75       37.81      6.30 o 
   3  13   0       82.84       84.93      8.94 o 
  -6  14   0     1367.90     1333.14     37.31 o 
  -5  14   0        8.77       12.44      5.44 o 
  -3  14   0     2127.75     2194.59     51.31 o 
  -2  14   0      226.64      250.28     16.32 o 
  -1  14   0     1161.63     1220.41     35.76 o 
   0  14   0       16.12       20.69     11.27 o 
   1  14   0       20.02        9.55      5.75 o 
  -1 -14   1        1.78       -5.05      4.95 o 
   0 -14   1      236.74      248.64     11.81 o 
   1 -14   1      101.58      111.93     11.66 o 
   2 -14   1       47.73       51.30      8.55 o 
   3 -14   1     1972.97     1988.55     46.64 o 
   4 -14   1        7.15       16.32      5.44 o 
   5 -14   1     1090.12     1147.33     34.98 o 
  -3 -13   1      257.66      245.68     13.19 o 
  -2 -13   1       91.50      102.08     15.93 o 
  -1 -13   1      500.86      513.96     16.49 o 
   0 -13   1       36.40       28.02      4.86 o 
   1 -13   1       27.84       27.20      7.00 o 
   2 -13   1     3807.27     3962.24     70.75 o 
   3 -13   1     1855.96     1791.09     41.98 o 
   4 -13   1      366.99      353.66     17.88 o 
   5 -13   1       43.04       35.75      7.00 o 
   6 -13   1      166.24      137.58     11.66 o 
   7 -13   1       80.67       70.73     10.10 o 
  -4 -12   1      396.76      363.98     14.81 o 
  -3 -12   1       17.23       25.63      8.55 o 
  -2 -12   1      191.39      189.03     10.99 o 
  -1 -12   1      552.28      577.14     17.04 o 
   0 -12   1     2042.24     2088.68     32.15 o 
   1 -12   1      236.28      225.41     15.55 o 
   2 -12   1      978.51     1006.64     30.32 o 
   3 -12   1      170.11      181.10     13.21 o 
   4 -12   1       19.27       28.76      7.00 o 
   5 -12   1       52.91       64.51      8.55 o 
   6 -12   1       10.60       -2.33      4.66 o 
   7 -12   1       59.86       41.97      7.00 o 
  -5 -11   1     1077.97     1128.03     45.47 o 
  -4 -11   1       10.71       23.43      6.05 o 
  -3 -11   1      256.07      255.60     12.36 o 
  -2 -11   1      135.96      139.33     15.55 o 
  -1 -11   1       86.55       90.08      7.96 o 
   0 -11   1        8.42        4.21      4.65 o 
   1 -11   1       40.54       25.65      7.77 o 
   2 -11   1       28.63       38.09      7.77 o 
   3 -11   1       49.24       59.07      8.55 o 
   4 -11   1      176.48      161.67     12.44 o 
   5 -11   1      118.35      117.37     10.88 o 
   6 -11   1      370.37      372.32     18.65 o 
   7 -11   1      120.21      110.37     10.88 o 
   8 -11   1     1038.48      992.64     31.09 o 
   9 -11   1      322.90      310.91     17.88 o 
  -6 -10   1     1857.80     1888.25     47.42 o 
  -5 -10   1     3232.41     3283.70     45.07 o 
  -4 -10   1       50.91       51.66      7.40 o 
  -3 -10   1      471.58      468.58     15.11 o 
  -2 -10   1       70.57       61.23     12.82 o 
  -1 -10   1       31.16       24.32      6.22 o 
   0 -10   1      953.39      936.70     27.21 o 
   1 -10   1      256.59      258.03     10.44 o 
   2 -10   1      230.14      223.08     14.77 o 
   3 -10   1      631.53      620.29     20.99 o 
   4 -10   1       52.36       53.63      7.77 o 
   5 -10   1     1235.99     1256.20     31.09 o 
   6 -10   1       11.27       12.44      5.44 o 
   7 -10   1      129.81      136.02     10.88 o 
   8 -10   1      138.47      152.70     13.99 o 
   9 -10   1      483.14      455.56     16.79 o 
  -7  -9   1      202.03      197.55     12.36 o 
  -6  -9   1     1805.74     1858.69     32.42 o 
  -5  -9   1      408.92      438.21     15.11 o 
  -4  -9   1      349.73      350.06     13.71 o 
  -3  -9   1      534.48      556.46     15.66 o 
  -2  -9   1      206.54      241.12     10.99 o 
  -1  -9   1     1550.68     1526.04     40.04 o 
   0  -9   1     2932.68     3044.21     44.71 o 
   1  -9   1     1068.28     1017.73     18.41 o 
   2  -9   1      265.17      279.82     14.77 o 
   3  -9   1     1945.17     1891.50     37.32 o 
   4  -9   1      904.33      908.71     24.87 o 
   5  -9   1      355.68      349.00     16.32 o 
   6  -9   1      689.22      687.75     17.55 o 
   7  -9   1      569.46      566.38     17.18 o 
   8  -9   1      667.91      625.79     21.38 o 
   9  -9   1      225.98      210.91     11.35 o 
  10  -9   1        5.78       14.77      6.22 o 
  -7  -8   1      828.76      827.06     31.09 o 
  -6  -8   1       93.11       97.51     16.32 o 
  -5  -8   1      136.51      154.21     12.44 o 
  -4  -8   1       61.67       56.81     10.49 o 
  -3  -8   1        5.93        5.48      6.61 o 
  -2  -8   1     2734.68     2777.37     34.36 o 
  -1  -8   1      982.58      942.71     17.86 o 
   0  -8   1     1835.10     1808.87     24.72 o 
   1  -8   1     7455.66     7244.93     64.63 o 
   2  -8   1       41.41       41.19      7.77 o 
   3  -8   1      459.07      469.49     17.10 o 
   4  -8   1      442.33      422.85     16.32 o 
   5  -8   1      592.27      568.94     15.49 o 
   6  -8   1      114.23      100.05      7.89 o 
   7  -8   1      362.68      369.02     13.06 o 
   8  -8   1      168.21      145.27      9.72 o 
   9  -8   1      421.26      406.51     15.55 o 
  10  -8   1      154.61      144.01     10.35 o 
  -9  -7   1       61.05       66.07     10.88 o 
  -8  -7   1        7.12       -2.33      5.44 o 
  -7  -7   1        6.20       -0.78      5.44 o 
  -4  -7   1      183.93      201.57     10.71 o 
  -3  -7   1    12399.44    12365.87    104.29 o 
  -2  -7   1     7826.03     7817.15     70.14 o 
  -1  -7   1      424.69      418.04     13.99 o 
   0  -7   1      146.27      130.40      7.00 o 
   1  -7   1      182.56      178.60     10.10 o 
   2  -7   1      121.08      112.70      8.55 o 
   3  -7   1       84.12       65.29      7.77 o 
   4  -7   1     1948.60     1919.54     27.01 o 
   5  -7   1     1692.00     1684.78     39.26 o 
   6  -7   1      861.16      840.04     18.67 o 
   7  -7   1        3.21        2.07      6.22 o 
   8  -7   1        2.58        4.06      4.98 o 
   9  -7   1      152.26      166.81     10.35 o 
  10  -7   1      590.50      576.77     18.67 o 
  -9  -6   1      345.98      307.80     18.65 o 
  -8  -6   1      172.41      124.36     12.44 o 
  -7  -6   1     7785.73     7553.53    108.90 o 
  -6  -6   1    13577.47    13404.02    166.57 o 
  -5  -6   1     1015.69     1040.87     28.76 o 
  -3  -6   1     2319.32     2321.89     39.26 o 
  -2  -6   1      410.85      473.79     11.26 o 
  -1  -6   1      464.96      463.81     10.71 o 
   0  -6   1     1987.56     2102.80     24.46 o 
   1  -6   1      199.13      165.58      8.16 o 
   2  -6   1      325.59      329.58     12.44 o 
   3  -6   1    11540.68    11226.89     95.08 o 
   4  -6   1     1990.26     1887.82     35.38 o 
   5  -6   1      901.75      881.86     17.36 o 
   6  -6   1      374.32      370.60     12.49 o 
   7  -6   1      868.11      861.34     19.03 o 
   8  -6   1       53.93       49.34      6.59 o 
   9  -6   1      987.05      977.39     22.57 o 
  10  -6   1      256.22      248.01     15.93 o 
 -10  -5   1       45.27       52.85      9.33 o 
  -9  -5   1      359.53      310.13     18.65 o 
  -8  -5   1       81.23       66.84     10.10 o 
  -7  -5   1     4648.13     4871.77     77.76 o 
  -6  -5   1     7576.48     7537.13    103.46 o 
  -5  -5   1     6409.52     6545.77     90.23 o 
  -4  -5   1      424.95      439.18     17.10 o 
  -2  -5   1      488.79      559.65     14.38 o 
  -1  -5   1     1490.76     1401.51     17.86 o 
   0  -5   1      189.65      303.17      9.34 o 
   1  -5   1     2257.13     1807.20     28.77 o 
   3  -5   1    13139.67    12922.00    105.61 o 
   4  -5   1      230.79      209.43      8.19 o 
   5  -5   1        8.29        3.20      4.27 o 
   6  -5   1      726.41      709.73     18.27 o 
   7  -5   1       37.66       37.75     19.43 o 
   8  -5   1      214.70      204.26     12.05 o 
   9  -5   1      853.63      851.35     21.03 o 
  10  -5   1      242.83      226.78     11.94 o 
  11  -5   1      185.98      231.63     15.55 o 
 -10  -4   1     1437.11     1381.35     39.64 o 
  -9  -4   1     3175.63     3233.51     63.75 o 
  -8  -4   1       32.95       18.65      7.77 o 
  -7  -4   1      178.50      165.56     12.44 o 
  -6  -4   1      189.72      188.10     13.99 o 
  -5  -4   1     2593.09     2688.68     46.65 o 
  -4  -4   1      206.44      250.28     13.21 o 
  -3  -4   1     3861.20     4057.74     56.78 o 
  -2  -4   1        0.86        8.34      2.99 o 
  -1  -4   1     2625.80     2559.10     25.57 o 
   0  -4   1    39440.60    37430.32    278.12 o 
   1  -4   1       54.71       25.65      3.89 o 
   2  -4   1      468.59      393.59      8.59 o 
   3  -4   1      133.45      123.08     10.10 o 
   4  -4   1      186.24      183.81     12.44 o 
   5  -4   1       44.30       58.93      5.17 o 
   6  -4   1     1400.96     1317.77     33.82 o 
   7  -4   1     8268.61     8290.69     78.35 o 
   8  -4   1     2681.17     2592.16     39.65 o 
   9  -4   1      113.77      122.94      9.15 o 
  10  -4   1       11.53       15.44      4.93 o 
  11  -4   1      127.50      119.70     12.44 o 
 -10  -3   1     1879.44     1893.69     47.42 o 
  -9  -3   1       21.59       34.20      7.77 o 
  -8  -3   1        9.49       13.99      7.00 o 
  -7  -3   1      230.21      234.74     14.77 o 
  -6  -3   1       47.69       46.76      7.77 o 
  -5  -3   1      642.38      681.23     12.70 o 
  -4  -3   1    55331.20    56627.17    589.92 o 
  -3  -3   1    35820.36    35879.25    376.58 o 
  -2  -3   1     3504.17     3707.67     48.23 o 
  -1  -3   1     7906.11     7803.50     61.41 o 
   0  -3   1      469.15      491.73      8.25 o 
   1  -3   1      654.02      717.56     13.99 o 
   2  -3   1      248.08      261.60     10.10 o 
   3  -3   1     1425.43     1385.96     17.49 o 
   4  -3   1        8.39        3.63      3.11 o 
   5  -3   1     6896.83     7103.58     84.03 o 
   6  -3   1       64.26       52.77      5.75 o 
   7  -3   1     2988.17     2890.19     36.27 o 
   8  -3   1      526.33      502.99     15.05 o 
   9  -3   1      814.57      775.75     19.21 o 
  10  -3   1      232.45      215.30     14.77 o 
  11  -3   1      182.01      164.78     14.77 o 
 -11  -2   1       79.67       58.29     10.10 o 
 -10  -2   1      251.16      246.40     16.32 o 
  -9  -2   1      174.80      186.54     14.77 o 
  -8  -2   1      166.30      154.68     12.44 o 
  -7  -2   1      283.05      284.61     10.07 o 
  -6  -2   1     3890.06     3872.22     73.88 o 
  -5  -2   1     2145.31     2262.72     26.32 o 
  -4  -2   1    21686.70    22657.26    245.04 o 
  -3  -2   1     4318.54     4248.87     54.46 o 
  -2  -2   1      339.62      335.03     10.11 o 
  -1  -2   1     2326.99     2462.48     21.73 o 
   0  -2   1      421.37      490.63      6.60 o 
   1  -2   1     1743.16     1828.40     18.05 o 
   2  -2   1    18593.81    18492.24    352.14 o 
   3  -2   1       34.33       48.97      7.00 o 
   4  -2   1      773.83      981.87     15.11 o 
   5  -2   1      983.52     1122.79     20.99 o 
   6  -2   1      124.19      132.16     10.88 o 
   7  -2   1      498.31      448.64     27.98 o 
   8  -2   1       13.33        0.78      4.46 o 
   9  -2   1      164.28      191.99     13.99 o 
  10  -2   1       76.14       53.63      9.33 o 
  11  -2   1      112.68      104.93     12.44 o 
 -11  -1   1      995.79     1028.39     34.20 o 
 -10  -1   1      179.26      139.91     12.44 o 
  -9  -1   1      386.40      364.55     18.65 o 
  -8  -1   1        8.32        5.05      8.16 o 
  -7  -1   1     1501.32     1527.04     37.31 o 
  -6  -1   1      573.79      562.69     12.61 o 
  -5  -1   1      320.62      356.10      9.06 o 
  -4  -1   1        0.66        1.11      1.87 o 
  -3  -1   1     8494.42     9043.29    102.05 o 
  -2  -1   1      642.74      706.70     13.22 o 
  -1  -1   1     3329.10     3569.28     40.50 o 
   1  -1   1     7391.21     7681.05     67.60 o 
   2  -1   1    18043.54    18334.25    329.94 o 
   3  -1   1       38.73       19.90      2.99 o 
   4  -1   1     3347.12     3276.67     33.00 o 
   5  -1   1      554.87      588.88     12.09 o 
   6  -1   1      133.33      135.58      7.64 o 
   7  -1   1        0.72       -7.38      4.59 o 
   8  -1   1       82.29       82.69      7.08 o 
   9  -1   1     3608.37     3680.75     66.87 o 
  10  -1   1     7334.34     7362.07    112.77 o 
 -11   0   1      189.58      182.66     14.77 o 
 -10   0   1       70.56       87.05     10.10 o 
  -9   0   1       14.33       13.99      7.00 o 
  -8   0   1      494.26      471.60     13.19 o 
  -7   0   1       38.52       75.23      5.75 o 
  -6   0   1      566.97      574.51     12.64 o 
  -5   0   1       37.22       44.70      3.85 o 
  -4   0   1       10.97        5.05      2.72 o 
  -3   0   1      437.32      492.24      7.96 o 
  -2   0   1     2836.14     2944.74     35.02 o 
   1   0   1      387.03      366.56      4.95 o 
   2   0   1       12.97       14.38      1.91 o 
   3   0   1     1565.36     1646.96     18.67 o 
   4   0   1     4089.16     4046.30     38.49 o 
   5   0   1        4.67        5.57      3.89 o 
   6   0   1     4464.37     4425.00     45.60 o 
   7   0   1       31.76       47.05      5.97 o 
   8   0   1        4.61       28.76      7.77 o 
   9   0   1     2423.93     2408.47     52.09 o 
  10   0   1      664.58      705.79     27.98 o 
 -11   1   1      257.36      289.15     17.10 o 
 -10   1   1       69.32       69.18      9.33 o 
  -9   1   1        5.05        5.40      5.83 o 
  -8   1   1       23.67       24.09     13.60 o 
  -7   1   1     1698.40     1812.97     25.82 o 
  -6   1   1      127.16      125.61      6.53 o 
  -5   1   1     1372.75     1361.03     18.36 o 
  -4   1   1      577.40      468.95      9.06 o 
  -3   1   1     1305.42     1248.58     14.50 o 
  -2   1   1     3572.25     3738.69     25.73 o 
  -1   1   1    12814.54    11434.42    443.17 o 
   0   1   1       49.58       77.25      2.72 o 
   1   1   1      208.82      217.68      4.95 o 
   2   1   1        0.07        2.83      1.46 o 
   3   1   1        4.80        5.51      3.13 o 
   4   1   1     1285.32     1316.55     17.49 o 
   5   1   1     7042.44     6983.15     62.40 o 
   6   1   1     7683.67     7576.32     83.25 o 
   7   1   1      903.49      893.16     27.21 o 
   8   1   1      944.38      948.34     30.32 o 
   9   1   1      245.78      232.40     15.55 o 
  10   1   1      215.35      233.18     16.32 o 
 -11   2   1       62.70       43.53      8.55 o 
 -10   2   1       15.65       13.44      7.00 o 
  -9   2   1       22.51       20.47     12.82 o 
  -8   2   1     2727.51     2714.29     34.88 o 
  -7   2   1      505.33      514.08     13.16 o 
  -6   2   1       26.20       19.29      5.44 o 
  -5   2   1     1830.21     1895.39     23.01 o 
  -4   2   1      701.99      697.75     11.18 o 
  -3   2   1     1499.23     1559.21     16.94 o 
  -2   2   1       22.33       29.94      2.11 o 
  -1   2   1     1267.46     1363.43      9.50 o 
   0   2   1     4564.40     4882.38     50.85 o 
   1   2   1        0.30       -1.55      2.43 o 
   2   2   1      538.82      445.17      5.82 o 
   3   2   1    19073.12    19165.38    279.12 o 
   4   2   1      628.06      634.79     16.32 o 
   5   2   1     4756.49     4844.83     46.83 o 
   6   2   1      324.06      303.14     15.55 o 
   7   2   1      221.69      212.97     13.99 o 
   8   2   1      188.81      182.66     14.77 o 
   9   2   1        7.72       10.10      6.22 o 
  10   2   1       58.74       52.08     10.10 o 
 -11   3   1        0.94      -15.70     10.88 o 
 -10   3   1       16.37       19.09      5.88 o 
  -9   3   1     3630.58     3576.74     44.24 o 
  -8   3   1     3589.69     3523.05     41.99 o 
  -7   3   1       14.60       26.58      5.03 o 
  -6   3   1       10.58       19.10      7.38 o 
  -5   3   1      118.27      127.84      6.16 o 
  -4   3   1      771.26      793.55     12.50 o 
  -3   3   1     2315.23     2382.51     19.02 o 
  -2   3   1      708.51      720.85      8.17 o 
  -1   3   1      520.51      537.49      5.90 o 
   0   3   1      476.38      509.73      9.03 o 
   1   3   1     2084.32     2153.48     23.08 o 
   2   3   1       21.09       42.54      3.85 o 
   3   3   1    13393.28    13889.02     91.50 o 
   4   3   1      953.35      916.75     13.79 o 
   5   3   1      743.99      756.34     23.32 o 
   6   3   1     1674.75     1683.86     38.09 o 
   7   3   1      142.81      144.57     12.44 o 
   8   3   1      356.66      362.99     19.43 o 
   9   3   1     2188.36     2177.50     51.31 o 
 -11   4   1     1979.21     1982.33     49.75 o 
 -10   4   1      688.15      679.88     18.59 o 
  -9   4   1     1259.25     1316.38     24.57 o 
  -8   4   1     1561.36     1585.38     25.68 o 
  -7   4   1     1407.71     1436.99     22.69 o 
  -6   4   1      129.37      135.98      6.89 o 
  -5   4   1      486.36      493.65     10.88 o 
  -4   4   1      287.25      257.44     12.44 o 
  -3   4   1     3743.57     3643.15     27.76 o 
  -2   4   1       15.86       16.32      4.66 o 
  -1   4   1      913.91      869.80      8.54 o 
   0   4   1        6.47       15.47      4.01 o 
   1   4   1     2285.63     2201.40     24.73 o 
   2   4   1     1633.00     1630.61     21.16 o 
   3   4   1     2432.93     2380.11     28.59 o 
   4   4   1      234.22      247.18     13.99 o 
   5   4   1       48.65       46.64      7.77 o 
   6   4   1        0.73       -2.33      5.44 o 
   7   4   1       77.64       52.85      9.33 o 
   8   4   1     4142.72     4133.43     74.64 o 
   9   4   1     1547.55     1501.07     42.75 o 
 -11   5   1     1580.98     1560.16     44.31 o 
 -10   5   1      140.15      139.95      9.49 o 
  -9   5   1       82.27       81.45      7.62 o 
  -8   5   1      111.52      100.62      7.05 o 
  -7   5   1        1.41        8.14      3.59 o 
  -6   5   1     3557.22     3534.93     39.41 o 
  -5   5   1     1982.45     1918.36     24.79 o 
  -4   5   1     1995.03     1985.69     25.45 o 
  -3   5   1    18320.59    18215.46    117.28 o 
  -2   5   1      140.01      155.30      5.00 o 
  -1   5   1      910.33      962.09      9.81 o 
   0   5   1      148.61      193.21      5.39 o 
   1   5   1     1403.03     1490.59     16.28 o 
   2   5   1     5578.34     5663.60     54.43 o 
   3   5   1      150.90      130.22      7.14 o 
   4   5   1      432.18      418.19     17.88 o 
   5   5   1     2463.86     2431.94     47.43 o 
   6   5   1      447.38      469.48     20.21 o 
   7   5   1      390.05      398.75     20.21 o 
   8   5   1      199.89      190.43     14.77 o 
   9   5   1       26.29       10.10      7.00 o 
 -11   6   1       89.24       97.16     15.55 o 
 -10   6   1      170.89      140.28     23.71 o 
  -9   6   1      458.03      468.43     15.13 o 
  -8   6   1       81.63       94.86     13.21 o 
  -7   6   1       59.08       64.38      7.38 o 
  -6   6   1     9046.50     8862.66     80.13 o 
  -5   6   1     8869.57     8729.13    157.20 o 
  -4   6   1      782.14      814.40     11.25 o 
  -3   6   1     2832.41     2826.62     24.64 o 
  -2   6   1      238.69      275.39      5.88 o 
  -1   6   1     2158.65     2111.72     20.01 o 
   0   6   1     4735.92     5092.40     39.42 o 
   1   6   1     8361.74     8455.82     61.94 o 
   2   6   1        4.76       27.98      7.00 o 
   3   6   1      211.67      201.31     13.99 o 
   4   6   1      696.15      657.61     22.54 o 
   5   6   1      428.63      433.73     20.21 o 
   6   6   1      383.41      362.21     18.65 o 
   7   6   1      204.46      196.65     15.55 o 
   8   6   1        1.95        5.44      5.44 o 
 -11   7   1        5.49      -10.88     10.88 o 
 -10   7   1     2232.87     2219.30     35.75 o 
  -9   7   1     3493.72     3417.00     44.60 o 
  -8   7   1      202.66      204.42     10.06 o 
  -7   7   1      177.63      168.43      8.91 o 
  -6   7   1       20.91       17.90      4.70 o 
  -5   7   1      997.70      980.38     18.11 o 
  -4   7   1     2184.73     2123.52     21.54 o 
  -3   7   1       83.73       89.58      4.83 o 
  -2   7   1      555.24      561.11      8.62 o 
  -1   7   1     1105.41     1092.05     14.35 o 
   0   7   1     1210.46     1183.87     16.10 o 
   1   7   1     1679.35     1663.73     19.72 o 
   2   7   1      221.48      235.91      9.89 o 
   4   7   1      197.82      184.21     13.99 o 
   5   7   1       58.73       66.07     10.10 o 
   6   7   1        0.69        5.44      7.00 o 
   7   7   1       14.30       17.10      7.77 o 
   8   7   1      489.38      426.73     23.32 o 
 -10   8   1     5608.25     5508.68     87.09 o 
  -9   8   1     2637.67     2506.47     56.75 o 
  -8   8   1      798.30      765.84     18.67 o 
  -7   8   1      624.68      603.97     27.21 o 
  -6   8   1       94.80       95.41      7.38 o 
  -5   8   1      318.42      332.65     11.50 o 
  -4   8   1     3259.29     3147.02     36.96 o 
  -3   8   1     5777.09     5697.32     82.40 o 
  -2   8   1     6698.48     6602.58     50.07 o 
  -1   8   1       55.59       51.88      4.62 o 
   0   8   1     2761.66     2750.14     27.33 o 
   1   8   1     1033.79     1056.28     26.43 o 
   2   8   1        1.33        0.52      5.83 o 
   3   8   1      138.13      122.72      8.51 o 
   4   8   1      346.69      314.41     12.91 o 
   7   8   1      318.96      352.88     20.21 o 
 -10   9   1      373.79      369.71     14.67 o 
  -9   9   1        5.97        4.24      4.37 o 
  -8   9   1        1.68       -1.83      7.00 o 
  -7   9   1      379.14      385.64     17.49 o 
  -6   9   1       43.01       42.64      6.22 o 
  -5   9   1     1835.53     1808.70     27.56 o 
  -4   9   1     1733.34     1686.46     26.82 o 
  -3   9   1     4269.82     4273.21     64.55 o 
  -2   9   1     1615.60     1571.06     23.36 o 
  -1   9   1      997.44     1026.36     20.99 o 
   0   9   1      440.15      458.07     13.46 o 
   1   9   1       63.27       62.27      8.16 o 
   2   9   1      593.33      603.55     16.21 o 
   3   9   1     2723.29     2611.21     36.56 o 
   4   9   1     2375.02     2323.99     35.17 o 
   5   9   1      664.86      619.80     18.41 o 
   6   9   1     1168.73     1123.68     25.27 o 
  -9  10   1      262.75      261.66     11.50 o 
  -8  10   1      554.43      547.38     16.62 o 
  -7  10   1     1894.67     1903.39     30.97 o 
  -6  10   1     2270.31     2230.52     48.98 o 
  -5  10   1      300.71      310.44     14.77 o 
  -4  10   1     1788.48     1677.64     35.76 o 
  -3  10   1      460.25      428.29     18.66 o 
  -2  10   1      134.23      138.68      8.51 o 
  -1  10   1      225.69      211.10     18.65 o 
   0  10   1      884.13      913.23     30.70 o 
   1  10   1      351.48      348.85     14.77 o 
   2  10   1        8.55       11.90      5.20 o 
   3  10   1     2884.91     2929.36     41.59 o 
   4  10   1     3155.63     3168.36     57.53 o 
   5  10   1      427.85      400.03     15.91 o 
   6  10   1      174.49      186.28     27.98 o 
  -9  11   1       77.34       67.54      7.18 o 
  -8  11   1      209.46      194.19     10.21 o 
  -7  11   1     6378.07     6360.92     70.07 o 
  -6  11   1      364.32      375.17     19.43 o 
  -5  11   1      659.75      698.02     23.32 o 
  -4  11   1      161.72      153.90     11.66 o 
  -3  11   1       27.98       23.32      7.77 o 
  -2  11   1        9.75       10.44     10.88 o 
  -1  11   1     3964.02     3993.91     46.73 o 
   0  11   1     6568.56     6686.04     68.17 o 
   1  11   1     3191.12     3215.70     41.77 o 
   2  11   1       50.12       48.95      8.55 o 
   3  11   1      838.62      816.89     52.08 o 
   4  11   1      614.65      537.13     17.86 o 
   5  11   1      227.39      251.58     13.71 o 
  -9  12   1      309.45      326.46     17.10 o 
  -8  12   1      909.24      863.05     22.22 o 
  -7  12   1       61.08       66.07      7.77 o 
  -6  12   1       10.75       26.43      5.44 o 
  -5  12   1        0.15        3.89      4.66 o 
  -4  12   1        0.87        1.55      5.44 o 
  -3  12   1     4135.53     4380.77     73.09 o 
  -2  12   1       21.12       17.88      7.77 o 
  -1  12   1     1399.28     1407.34     25.56 o 
   0  12   1      989.20      997.79     21.99 o 
   1  12   1       78.00       82.53      7.69 o 
   2  12   1      106.74       88.61      7.96 o 
   3  12   1       49.57       51.61      6.30 o 
   4  12   1        4.83        0.93      5.75 o 
  -8  13   1        3.02        0.78      6.22 o 
  -7  13   1      360.35      377.76     17.88 o 
  -6  13   1       49.27       75.39      8.55 o 
  -5  13   1      288.80      289.15     16.32 o 
  -4  13   1     1087.33     1059.50     31.09 o 
  -3  13   1     1911.10     1992.44     45.87 o 
  -2  13   1       42.68       40.42      8.55 o 
  -1  13   1       11.47        9.72      6.61 o 
   0  13   1     2737.49     2950.39     59.86 o 
   1  13   1     1002.11     1053.29     23.63 o 
   2  13   1      190.11      192.71     10.71 o 
  -6  14   1      338.88      352.11     17.88 o 
  -5  14   1      168.51      195.09     13.99 o 
  -4  14   1     1084.76     1111.58     32.65 o 
  -3  14   1      192.95      219.19     14.77 o 
  -2  14   1      335.86      352.11     18.65 o 
  -1  14   1       34.76       24.49      5.50 o 
   0  14   1       91.67       92.04      8.24 o 
  -3  15   1      273.22      249.50     17.88 o 
  -1 -14   2       14.06       21.91      5.75 o 
   0 -14   2       96.93      122.81     13.21 o 
   1 -14   2      115.31      131.36     12.44 o 
   2 -14   2      132.59      147.68     13.21 o 
   3 -14   2       29.79       40.42      7.77 o 
   4 -14   2       47.48       48.19      8.55 o 
   5 -14   2      891.22      881.47     30.32 o 
  -3 -13   2        5.69        3.89     15.55 o 
  -2 -13   2      176.18      212.11     11.81 o 
  -1 -13   2      379.72      388.90     14.56 o 
   0 -13   2      586.58      610.18     24.87 o 
   1 -13   2      224.29      251.84     15.55 o 
   2 -13   2       13.12       16.32      6.22 o 
   3 -13   2      237.31      220.75     13.99 o 
   4 -13   2      135.72      129.80     11.66 o 
   5 -13   2      118.47      108.04     10.88 o 
   6 -13   2      244.51      237.85     15.55 o 
  -5 -12   2      261.82      277.77     14.01 o 
  -4 -12   2       82.76       70.09      8.79 o 
  -3 -12   2     2147.61     2219.06     35.72 o 
  -2 -12   2      855.56      888.39     21.42 o 
  -1 -12   2       75.86       83.27      7.96 o 
   0 -12   2        6.98        5.83      5.50 o 
   1 -12   2      270.13      273.60     16.32 o 
   2 -12   2       30.28       18.65      7.00 o 
   3 -12   2      331.46      343.56     17.88 o 
   4 -12   2      296.13      283.71     16.32 o 
   5 -12   2      502.76      484.25     20.21 o 
   6 -12   2      110.90      123.58     10.88 o 
   7 -12   2        5.07       11.66      4.66 o 
  -6 -11   2      509.31      508.70     28.37 o 
  -5 -11   2     1511.63     1584.89     30.22 o 
  -4 -11   2       39.60       35.43     13.60 o 
  -3 -11   2     5916.53     5877.06     64.05 o 
  -2 -11   2      211.62      234.80     17.49 o 
  -1 -11   2        2.48        3.11      6.22 o 
   0 -11   2       32.90       47.96      6.60 o 
   1 -11   2       25.22       24.09      7.77 o 
   2 -11   2      137.89      146.13     11.66 o 
   3 -11   2      707.24      696.47     23.32 o 
   4 -11   2      890.67      820.08     26.43 o 
   5 -11   2      199.79      208.31     13.99 o 
   6 -11   2       30.13       35.75      6.22 o 
   7 -11   2     1303.85     1295.83     35.76 o 
   8 -11   2      192.74      202.09     13.99 o 
  -7 -10   2     1105.63     1066.58     25.55 o 
  -6 -10   2     5840.79     5982.86    107.31 o 
  -5 -10   2     1137.37     1258.65     25.82 o 
  -4 -10   2      284.96      296.62     14.38 o 
  -3 -10   2       36.72       27.47      6.30 o 
  -2 -10   2       63.02       72.77     12.44 o 
  -1 -10   2        2.09       11.66      4.95 o 
   0 -10   2     1385.97     1316.98     22.81 o 
   1 -10   2     8281.38     7976.52    105.80 o 
   2 -10   2      220.10      219.97     13.99 o 
   3 -10   2     1108.05     1025.32     27.98 o 
   4 -10   2     1866.72     1754.61     38.09 o 
   5 -10   2      313.01      283.71     15.55 o 
   6 -10   2      249.46      268.94     14.77 o 
   7 -10   2      341.00      358.33     17.10 o 
   8 -10   2      265.47      254.95     15.55 o 
   9 -10   2      185.73      167.11     13.99 o 
  -8  -9   2      344.79      330.00     25.26 o 
  -7  -9   2     1919.87     1988.71     40.04 o 
  -6  -9   2      507.36      480.50     27.59 o 
  -5  -9   2      683.95      671.92     31.09 o 
  -4  -9   2     2062.51     2074.27     31.61 o 
  -3  -9   2      389.00      366.34     12.91 o 
  -2  -9   2       44.38       48.69      7.77 o 
  -1  -9   2     1489.86     1416.54     23.36 o 
   0  -9   2     5907.83     5532.52    190.95 o 
   1  -9   2     4447.53     4319.99     64.55 o 
   2  -9   2     2103.02     2151.99     40.43 o 
   3  -9   2      264.38      244.07     13.99 o 
   4  -9   2     1023.60     1002.77     26.43 o 
   5  -9   2      294.29      292.26     15.55 o 
   6  -9   2      184.83      171.00     12.44 o 
   7  -9   2      566.98      560.43     21.76 o 
   8  -9   2       64.13       61.40      8.55 o 
   9  -9   2       50.55       48.19      7.77 o 
  -8  -8   2        6.67       13.39      7.08 o 
  -7  -8   2       39.38       27.24      6.85 o 
  -6  -8   2      159.11      166.38     10.71 o 
  -5  -8   2      318.23      314.50     23.32 o 
  -4  -8   2      209.98      206.27     10.71 o 
  -3  -8   2      486.00      452.74     16.71 o 
  -2  -8   2     3263.45     3122.57     36.28 o 
  -1  -8   2     1982.77     1878.53     25.56 o 
   0  -8   2      946.90      920.94     16.76 o 
   1  -8   2      219.70      209.09     13.21 o 
   2  -8   2      225.47      196.65     12.44 o 
   3  -8   2      510.90      495.92     17.88 o 
   4  -8   2      908.77      841.08     23.32 o 
   5  -8   2        1.04        9.33      4.66 o 
   6  -8   2     3148.67     3151.24     55.20 o 
   7  -8   2     2062.55     2176.05     38.09 o 
   8  -8   2      339.66      350.87     13.79 o 
   9  -8   2      633.71      614.64     18.86 o 
  10  -8   2      203.54      194.32     21.76 o 
  -6  -7   2        4.43        3.07      5.41 o 
  -5  -7   2       82.76       73.42      7.40 o 
  -4  -7   2     2321.36     2375.04     31.58 o 
  -3  -7   2    10099.11    10101.33     96.51 o 
  -2  -7   2     1101.00     1069.82     20.60 o 
  -1  -7   2     1047.93     1063.49     17.31 o 
   0  -7   2      492.57      514.22     11.54 o 
   1  -7   2       55.88       70.73      7.00 o 
   2  -7   2       55.69       59.85      7.00 o 
   3  -7   2    17918.27    17582.81    197.13 o 
   4  -7   2    20234.63    20224.98    225.99 o 
   5  -7   2        9.32       14.77      4.93 o 
   6  -7   2     1736.61     1677.92     27.78 o 
   7  -7   2      687.37      686.56     20.60 o 
   8  -7   2        4.79        0.54      9.33 o 
   9  -7   2      166.19      162.55     10.06 o 
  10  -7   2      230.21      209.55     18.27 o 
  -9  -6   2      264.34      248.73     17.10 o 
  -8  -6   2      838.29      753.22     27.21 o 
  -7  -6   2     2667.70     2826.84     55.20 o 
  -6  -6   2      355.13      436.06     18.65 o 
  -4  -6   2      752.41      727.50     22.54 o 
  -3  -6   2       83.25       75.02      6.05 o 
  -2  -6   2      427.85      423.69     10.71 o 
  -1  -6   2      467.17      557.03     11.54 o 
   0  -6   2     1508.22     1701.55     20.61 o 
   1  -6   2      698.63      773.46     19.43 o 
   2  -6   2      296.49      264.28     11.66 o 
   3  -6   2    17827.80    17046.65    190.16 o 
   4  -6   2    16956.57    16655.45    285.92 o 
   5  -6   2     1338.63     1270.13     32.65 o 
   6  -6   2      591.65      583.65     15.87 o 
   7  -6   2      713.06      667.25     17.15 o 
   8  -6   2      370.21      347.67     13.81 o 
   9  -6   2      888.40      914.04     22.36 o 
  10  -6   2     1552.64     1511.34     30.65 o 
 -10  -5   2      223.17      189.65     14.77 o 
  -9  -5   2       21.33        5.44      6.22 o 
  -8  -5   2      315.97      247.17     17.10 o 
  -7  -5   2     1319.90     1377.48     34.98 o 
  -6  -5   2      329.92      328.01     16.32 o 
  -5  -5   2      139.47      157.79     12.44 o 
  -3  -5   2     3798.08     3692.08     65.72 o 
  -2  -5   2      518.10      521.14     10.71 o 
  -1  -5   2     2732.63     2425.31     25.57 o 
   0  -5   2       21.60       47.43      3.85 o 
   1  -5   2      859.08      789.05     17.88 o 
   2  -5   2        3.59       10.88      3.89 o 
   3  -5   2      549.47      541.80     15.55 o 
   4  -5   2      284.72      274.67      9.63 o 
   5  -5   2      393.84      400.58     12.49 o 
   6  -5   2       41.54       35.30      5.56 o 
   7  -5   2      340.43      322.19     12.49 o 
   8  -5   2       45.00       45.88      7.38 o 
   9  -5   2     5070.20     5176.51     61.26 o 
  10  -5   2     2501.79     2602.14     41.48 o 
 -10  -4   2       31.61       33.42      7.77 o 
  -9  -4   2       20.83       29.54      7.00 o 
  -8  -4   2      149.12      162.45     13.21 o 
  -7  -4   2      140.72      132.91     11.66 o 
  -6  -4   2       77.69       79.28      9.33 o 
  -5  -4   2      344.19      337.34     14.77 o 
  -4  -4   2        4.08       12.44      5.44 o 
  -3  -4   2     9106.94     8804.48     72.38 o 
  -2  -4   2      912.50      966.15     13.46 o 
  -1  -4   2      983.43      726.46     11.26 o 
   0  -4   2    18945.06    19130.20    142.43 o 
   1  -4   2       71.57       60.63      5.44 o 
   2  -4   2        0.08        1.55      3.11 o 
   3  -4   2      433.71      417.66     10.27 o 
   4  -4   2     1553.52     1588.63     22.14 o 
   5  -4   2     1405.17     1321.41     41.20 o 
   6  -4   2    18984.60    18756.16    154.42 o 
   7  -4   2     8873.60     8756.56    114.75 o 
   8  -4   2      348.18      327.86     13.26 o 
   9  -4   2     1841.47     1901.16     32.42 o 
  10  -4   2       81.82       84.72     10.10 o 
 -11  -3   2      113.04      138.35     13.21 o 
 -10  -3   2      223.53      209.09     14.77 o 
  -9  -3   2      182.49      202.09     14.77 o 
  -8  -3   2       10.21       14.77      6.22 o 
  -7  -3   2     1638.68     1654.80     24.66 o 
  -6  -3   2        5.79        7.25      3.16 o 
  -5  -3   2      844.62      778.13     20.99 o 
  -4  -3   2     4190.02     4224.34     57.56 o 
  -3  -3   2     5178.26     5079.37     63.80 o 
  -2  -3   2       34.85       41.25      4.27 o 
  -1  -3   2     1343.20     1346.01     14.85 o 
   0  -3   2       21.62       15.55      3.89 o 
   1  -3   2      892.88      897.18     16.33 o 
   2  -3   2       67.21       99.68      3.73 o 
   3  -3   2       13.82       34.63      3.89 o 
   4  -3   2      579.57      517.56     11.73 o 
   5  -3   2     5584.78     5438.52     53.32 o 
   6  -3   2    20636.67    20200.10    164.12 o 
   7  -3   2     1610.38     1568.50     25.82 o 
   8  -3   2       46.48       46.19     14.77 o 
   9  -3   2     1415.57     1387.58     37.31 o 
  10  -3   2      216.56      219.97     15.55 o 
 -11  -2   2      172.39      157.79     13.21 o 
 -10  -2   2      255.22      266.60     15.55 o 
  -9  -2   2      225.31      196.65     14.77 o 
  -8  -2   2        4.27        5.74      3.54 o 
  -7  -2   2      201.20      178.77      8.19 o 
  -6  -2   2      544.21      541.43     12.05 o 
  -5  -2   2      627.86      584.55     17.10 o 
  -4  -2   2      398.80      416.64     13.21 o 
  -3  -2   2     1083.79     1145.97     20.21 o 
  -2  -2   2      120.99      132.48      4.65 o 
  -1  -2   2     3137.84     3173.02     26.68 o 
   0  -2   2     1423.96     1518.03     21.00 o 
   1  -2   2     5477.19     5625.22     46.50 o 
   2  -2   2    15274.36    15143.79    109.97 o 
   3  -2   2      295.26      185.43      6.72 o 
   4  -2   2      785.01      905.59     15.36 o 
   5  -2   2      161.18      181.48      8.19 o 
   6  -2   2        5.88        5.27      4.59 o 
   7  -2   2      794.71      833.61     30.70 o 
   8  -2   2      531.39      521.57     21.76 o 
   9  -2   2      251.28      237.07     15.55 o 
  10  -2   2      291.01      328.79     19.43 o 
 -11  -1   2      494.23      440.72     20.99 o 
 -10  -1   2        0.20       -2.33      5.44 o 
  -9  -1   2     4616.99     4574.65     73.87 o 
  -8  -1   2     1079.74     1066.95     19.79 o 
  -7  -1   2      978.88      973.62     17.86 o 
  -6  -1   2     1536.81     1619.50     21.99 o 
  -5  -1   2      613.86      673.78     12.09 o 
  -4  -1   2      677.24      650.65     14.77 o 
  -3  -1   2        1.69       -2.33      2.33 o 
  -2  -1   2     2616.46     2857.54     34.23 o 
  -1  -1   2     3233.59     3245.03     21.75 o 
   0  -1   2     2966.10     3114.12     26.59 o 
   1  -1   2      957.69     1062.10     12.10 o 
   2  -1   2     8048.40     7793.76     52.15 o 
   3  -1   2       84.75       74.87      5.44 o 
   4  -1   2       55.88       44.18      4.29 o 
   5  -1   2      850.58      890.51     15.94 o 
   6  -1   2      610.43      581.35     21.76 o 
   7  -1   2      115.14      114.73      7.84 o 
   8  -1   2     4119.07     4178.64     70.76 o 
   9  -1   2     1101.82     1134.13     34.20 o 
  10  -1   2     2694.02     2714.78     59.86 o 
 -11   0   2     1346.82     1316.82     37.31 o 
 -10   0   2       14.13       20.99      6.22 o 
  -9   0   2       89.21      101.78      7.40 o 
  -8   0   2        8.40       12.53      5.44 o 
  -7   0   2     1709.63     1677.01     24.17 o 
  -6   0   2      903.19      893.66     11.65 o 
  -5   0   2     8368.56     8468.06     58.38 o 
  -4   0   2      412.57      428.35      6.36 o 
  -3   0   2     4958.03     5023.35     42.04 o 
  -2   0   2     2673.90     2871.13     37.35 o 
  -1   0   2     3535.23     3498.71     43.61 o 
   0   0   2      293.54      308.62      4.86 o 
   1   0   2     5117.81     5202.84     43.46 o 
   2   0   2       24.97       41.35      2.37 o 
   3   0   2     1262.87     1189.45     14.28 o 
   4   0   2       85.69       77.24      4.14 o 
   5   0   2       12.74       19.17      4.52 o 
   6   0   2     4065.77     3976.50     43.10 o 
   7   0   2      202.83      183.44     13.21 o 
   8   0   2     6029.98     5849.90     90.99 o 
   9   0   2      836.41      839.50     29.54 o 
  10   0   2       96.85       63.74     10.88 o 
 -11   1   2      253.92      223.85     16.32 o 
 -10   1   2      949.89      955.94     21.42 o 
  -9   1   2       28.43       19.45      5.83 o 
  -8   1   2       65.35       59.33     10.49 o 
  -7   1   2      137.33      138.32      7.40 o 
  -6   1   2     1425.26     1363.11     19.70 o 
  -5   1   2        7.89       14.83      5.88 o 
  -4   1   2     9067.91     9262.32     61.53 o 
  -3   1   2     1446.95     1584.34     13.33 o 
  -2   1   2      117.50      130.58      7.00 o 
  -1   1   2      523.04      560.54     11.66 o 
   0   1   2     3061.61     3361.11     29.35 o 
   1   1   2       26.65       26.21      2.99 o 
   2   1   2     5335.75     5297.56     37.22 o 
   3   1   2        0.16       -3.36      1.68 o 
   4   1   2        1.95        4.10      2.15 o 
   5   1   2     3939.66     3879.67     39.96 o 
   6   1   2       66.99       75.39      9.33 o 
   7   1   2      407.40      387.87     18.65 o 
   8   1   2        3.60       -2.33      6.22 o 
   9   1   2       48.83       59.07      9.33 o 
  10   1   2      600.43      571.31     26.43 o 
 -11   2   2       15.27        6.00     13.99 o 
 -10   2   2       76.40       88.79      7.84 o 
  -9   2   2      482.11      489.42     19.82 o 
  -8   2   2     3064.82     3105.45     37.83 o 
  -7   2   2     7862.31     8118.08     73.62 o 
  -6   2   2     6011.88     6138.28     56.77 o 
  -5   2   2      943.15      872.73     13.61 o 
  -4   2   2       69.86       71.33      2.91 o 
  -3   2   2     8524.71     9007.71     59.24 o 
  -2   2   2       89.36       93.89      5.90 o 
  -1   2   2       34.38       44.95      2.13 o 
   0   2   2     1356.07     1494.85     16.71 o 
   1   2   2    11603.05    12001.54     96.37 o 
   2   2   2      142.79      181.09      8.16 o 
   3   2   2      475.30      536.06      7.72 o 
   4   2   2      200.06      175.58      5.54 o 
   5   2   2      824.17      862.85     15.83 o 
   6   2   2      370.59      370.77     17.10 o 
   7   2   2       51.45       49.74      8.55 o 
   8   2   2      121.39      123.59     11.66 o 
   9   2   2       55.93       53.63      8.55 o 
 -11   3   2      988.03      946.78     32.65 o 
 -10   3   2      766.82      741.21     18.59 o 
  -9   3   2     9289.67     9485.25     89.29 o 
  -8   3   2     2233.41     2228.94     30.65 o 
  -7   3   2       88.33      108.40     12.44 o 
  -6   3   2      604.89      646.43     12.70 o 
  -5   3   2        1.58        3.37      2.43 o 
  -4   3   2     4551.69     4676.49     34.02 o 
  -3   3   2     5710.20     5596.21     38.85 o 
  -2   3   2    30850.91    30630.97    240.27 o 
  -1   3   2     1912.92     1883.21     13.35 o 
   0   3   2     4428.75     4214.97     92.60 o 
   1   3   2      391.43      329.08      7.96 o 
   2   3   2     1542.83     1603.79     20.61 o 
   3   3   2     1562.95     1608.22     21.71 o 
   4   3   2      670.51      675.47     14.26 o 
   5   3   2       42.40       43.29     13.21 o 
   6   3   2     1362.49     1340.96     34.20 o 
   7   3   2       37.45       95.60     10.88 o 
   8   3   2       22.66       18.65      7.00 o 
   9   3   2     1164.97     1138.01     36.53 o 
 -11   4   2     2084.47     2104.40     51.31 o 
 -10   4   2      365.52      357.64     20.99 o 
  -9   4   2      380.45      405.74     17.10 o 
  -8   4   2     1764.55     1747.62     26.45 o 
  -7   4   2      348.34      391.27     12.83 o 
  -6   4   2        3.50        5.96      2.78 o 
  -5   4   2      524.04      545.68     17.88 o 
  -4   4   2     1206.44     1157.52     12.39 o 
  -3   4   2    15208.40    15449.42     99.67 o 
  -2   4   2    33260.11    31781.86    169.29 o 
  -1   4   2      354.48      363.04      5.32 o 
   0   4   2       15.00       28.38      2.69 o 
   1   4   2      277.31      305.19      8.51 o 
   2   4   2       33.29       32.49      3.85 o 
   3   4   2       22.90       19.78      4.09 o 
   4   4   2     3326.86     3332.20     38.76 o 
   5   4   2      100.36      108.04     10.88 o 
   6   4   2     1202.42     1085.18     31.87 o 
   7   4   2      561.97      573.65     24.10 o 
   8   4   2      256.83      272.05     17.10 o 
   9   4   2      165.67      153.12     14.77 o 
 -11   5   2      239.64      244.84     19.43 o 
 -10   5   2       69.40       79.28      7.89 o 
  -9   5   2      138.96      175.46     17.88 o 
  -8   5   2      711.89      719.71     16.44 o 
  -7   5   2     1318.39     1315.69     21.46 o 
  -6   5   2     7766.49     7851.75     70.74 o 
  -5   5   2     2810.18     2699.67     23.57 o 
  -4   5   2     6249.47     6356.15     46.01 o 
  -3   5   2    25050.54    25414.23    292.01 o 
  -2   5   2     1595.70     1560.02     13.17 o 
  -1   5   2     2010.22     1934.74     15.30 o 
   0   5   2      478.19      484.28      8.50 o 
   1   5   2     3303.45     3300.52     52.11 o 
   2   5   2        1.35        5.44      3.30 o 
   3   5   2     9636.13     9471.17     86.06 o 
   4   5   2     3326.78     3271.39     39.59 o 
   5   5   2     2174.06     2197.82     45.87 o 
   6   5   2      328.19      279.04     17.10 o 
   7   5   2      700.22      737.66     27.98 o 
   8   5   2      180.33      200.54     14.77 o 
 -11   6   2       90.66       64.51     14.77 o 
 -10   6   2      122.07      101.66      8.34 o 
  -9   6   2     1513.75     1502.86     27.60 o 
  -8   6   2       76.49       81.34      6.59 o 
  -7   6   2      934.80     1021.28     19.43 o 
  -6   6   2    10731.86    10647.57     92.46 o 
  -5   6   2     4405.95     4482.92     35.90 o 
  -4   6   2        7.69       13.57      8.88 o 
  -3   6   2      501.95      487.80      8.80 o 
  -2   6   2      417.36      413.99      6.98 o 
  -1   6   2     2679.97     2593.99     19.95 o 
   0   6   2    13163.64    13192.55     88.38 o 
   1   6   2     4912.42     4917.51     39.90 o 
   2   6   2     1472.51     1510.10     40.04 o 
   3   6   2     1955.89     1947.18     28.31 o 
   4   6   2       24.81       31.61      5.20 o 
   5   6   2       22.54       18.65      7.77 o 
   6   6   2      704.83      649.83     25.65 o 
   7   6   2      284.36      279.04     17.10 o 
   8   6   2      342.00      310.91     19.43 o 
 -11   7   2       15.22        6.22     12.44 o 
 -10   7   2      337.76      321.31     18.27 o 
  -9   7   2     1972.50     1974.83     31.32 o 
  -8   7   2     2474.32     2408.62     33.54 o 
  -7   7   2       29.72       22.72      7.00 o 
  -6   7   2       96.48      100.39      6.89 o 
  -5   7   2       31.38       37.79      4.70 o 
  -4   7   2       64.61       74.33      4.50 o 
  -3   7   2      600.95      602.89     10.43 o 
  -2   7   2      878.72      892.79     10.97 o 
  -1   7   2     5449.54     5420.65     42.41 o 
   0   7   2    39783.14    40649.51    252.60 o 
   1   7   2     9747.64     9746.30     70.68 o 
   2   7   2      224.79      234.60     12.12 o 
   3   7   2      544.36      533.23     20.99 o 
   4   7   2       96.72       94.83     10.88 o 
   5   7   2      103.84      106.49     11.66 o 
   6   7   2      866.72      795.19     28.76 o 
   7   7   2     2516.35     2537.50     56.75 o 
 -10   8   2      575.46      617.95     28.76 o 
  -9   8   2      692.85      693.45     55.19 o 
  -8   8   2       20.91        8.55      4.66 o 
  -7   8   2       13.42       14.51      4.27 o 
  -6   8   2      530.49      515.00     13.79 o 
  -5   8   2      903.95      899.83     17.36 o 
  -4   8   2     4450.61     4422.34     37.50 o 
  -3   8   2    10892.93    10646.84     75.87 o 
  -2   8   2      991.55      978.26     14.19 o 
  -1   8   2     2675.40     2701.36     41.84 o 
   0   8   2     9989.45    10365.14    101.12 o 
   1   8   2     1320.60     1295.08     18.23 o 
   2   8   2        4.69       12.13      7.26 o 
   3   8   2      204.51      207.35     11.27 o 
   5   8   2      574.46      517.68     24.10 o 
   6   8   2     4323.81     4263.28     77.75 o 
 -10   9   2       87.71      101.04     16.32 o 
  -9   9   2      332.02      330.31     26.82 o 
  -8   9   2      113.98      115.93      8.47 o 
  -7   9   2      671.29      596.03     15.69 o 
  -6   9   2     1028.26      970.91     19.23 o 
  -5   9   2      480.54      516.94     14.01 o 
  -4   9   2     1690.62     1708.23     20.70 o 
  -3   9   2     1222.96     1229.52     17.31 o 
  -2   9   2     1084.08     1124.08     16.28 o 
  -1   9   2      305.16      292.44     12.32 o 
   0   9   2      849.18      875.53     16.25 o 
   1   9   2     1907.00     1901.34     23.92 o 
   2   9   2     4108.62     4095.43     47.80 o 
   3   9   2     2259.70     2319.19     34.62 o 
   4   9   2     1932.48     1888.87     31.58 o 
   5   9   2      597.84      625.00     19.82 o 
   6   9   2      781.73      724.45     28.76 o 
 -10  10   2      790.64      784.30     34.20 o 
  -9  10   2      242.56      248.54     11.64 o 
  -8  10   2        2.84       -1.30      4.17 o 
  -7  10   2     1173.77     1188.59     23.33 o 
  -6  10   2      947.22      898.84     19.42 o 
  -5  10   2       82.00       84.99      7.05 o 
  -4  10   2     2959.15     2917.31     30.27 o 
  -3  10   2      582.44      592.66     15.11 o 
  -2  10   2      190.46      198.51      7.92 o 
  -1  10   2        0.48       -0.71      5.33 o 
   0  10   2     1709.37     1785.95     23.15 o 
   1  10   2       21.35       20.74      5.50 o 
   2  10   2     5297.02     5443.80     60.20 o 
   3  10   2     7599.26     7537.07     77.52 o 
   4  10   2      557.89      600.05     30.31 o 
   5  10   2      177.13      159.35     32.26 o 
  -9  11   2       48.97       90.94     14.77 o 
  -8  11   2       12.14       29.28      5.49 o 
  -7  11   2      700.09      674.76     18.11 o 
  -6  11   2      319.68      326.47     12.88 o 
  -5  11   2       47.32       40.74      6.22 o 
  -4  11   2      478.48      472.59     19.43 o 
  -3  11   2     1202.71     1178.46     31.09 o 
  -2  11   2      212.76      226.74     21.76 o 
  -1  11   2     4739.02     4798.39     70.76 o 
   0  11   2     1873.40     1899.06     30.22 o 
   1  11   2      275.94      262.59     11.81 o 
   2  11   2      396.27      392.02     14.56 o 
   3  11   2      512.29      547.80     17.04 o 
   4  11   2      783.66      767.33     20.86 o 
  -8  12   2      127.91      100.71      8.19 o 
  -7  12   2      610.65      602.23     17.36 o 
  -6  12   2       44.50       32.64      6.22 o 
  -5  12   2       52.81       63.74      8.55 o 
  -4  12   2      135.42      145.35     12.44 o 
  -3  12   2      229.29      204.42     13.99 o 
  -2  12   2      256.71      270.26     11.54 o 
  -1  12   2      965.78      987.24     21.42 o 
   0  12   2        2.32       -0.93      4.09 o 
   1  12   2      220.32      207.40     10.71 o 
   2  12   2       80.24       83.18      7.40 o 
   3  12   2       40.08       19.04      6.05 o 
  -7  13   2       67.62       85.50      9.33 o 
  -6  13   2      906.73      899.35     27.98 o 
  -5  13   2       57.07       79.28      8.55 o 
  -4  13   2      181.84      167.89     12.44 o 
  -3  13   2       28.65       34.98      7.00 o 
  -2  13   2       26.07       30.24     13.21 o 
  -1  13   2      685.84      699.34     18.69 o 
   0  13   2       95.50       80.04      7.77 o 
   1  13   2       53.63       45.00      6.30 o 
   2  13   2      299.25      287.19     13.46 o 
  -6  14   2      292.89      276.71     16.32 o 
  -5  14   2      102.62      100.27     10.10 o 
  -4  14   2        9.05       16.32      5.44 o 
  -3  14   2      180.79      239.40     14.77 o 
  -2  14   2       42.24       29.54      7.77 o 
  -1  14   2      630.18      620.93     24.48 o 
   0  14   2      325.14      387.11     14.84 o 
  -3  15   2      167.99      146.13     13.99 o 
  -2 -14   3       91.90       98.90     12.44 o 
  -1 -14   3      215.23      191.99     16.32 o 
   0 -14   3      657.49      638.94     26.43 o 
   1 -14   3     2812.40     2853.98     59.09 o 
   2 -14   3       12.10       11.66      7.77 o 
   3 -14   3      112.77       98.71     11.66 o 
   4 -14   3      310.78      321.01     18.65 o 
  -4 -13   3      262.25      294.72     14.56 o 
  -3 -13   3     2382.40     2416.13     51.70 o 
  -2 -13   3      244.22      250.32     12.36 o 
  -1 -13   3      560.09      563.16     17.31 o 
   0 -13   3     3549.23     3601.37     66.09 o 
   1 -13   3     1958.04     1858.74     44.31 o 
   2 -13   3      184.11      182.66     13.99 o 
   3 -13   3      581.62      542.55     22.54 o 
   4 -13   3     1197.36     1210.31     34.20 o 
   6 -13   3      197.47      197.43     13.99 o 
  -5 -12   3        6.94        6.86      6.30 o 
  -4 -12   3     2161.37     2143.38     35.45 o 
  -3 -12   3     3329.47     3539.21     72.69 o 
  -2 -12   3     5104.88     5191.89     76.21 o 
  -1 -12   3       78.99       77.27      7.69 o 
   0 -12   3      122.12      121.25     12.44 o 
   1 -12   3       65.24       64.51      9.33 o 
   2 -12   3       33.15       34.98      7.77 o 
   3 -12   3       13.53        6.22      5.44 o 
   4 -12   3       16.53       14.77      5.44 o 
   5 -12   3        8.58        2.33      5.44 o 
   6 -12   3     2352.52     2374.21     51.31 o 
   7 -12   3     1642.65     1631.68     42.75 o 
  -6 -11   3      444.83      453.01     17.04 o 
  -5 -11   3       78.40       75.58      8.74 o 
  -4 -11   3      493.48      497.77     16.46 o 
  -3 -11   3     2053.21     2083.86     32.68 o 
  -2 -11   3     1016.85     1038.23     29.93 o 
  -1 -11   3      518.72      524.94     15.11 o 
   0 -11   3       98.39      110.37     11.66 o 
   1 -11   3      134.36      136.80     12.44 o 
   2 -11   3      899.44      902.48     27.21 o 
   3 -11   3     6663.71     6475.65     93.33 o 
   4 -11   3     2335.99     2263.87     46.65 o 
   5 -11   3      941.16      932.79     28.76 o 
   6 -11   3      724.80      714.34     25.65 o 
   7 -11   3      187.23      197.43     13.99 o 
  -7 -10   3     3372.65     3488.61     48.63 o 
  -6 -10   3     2880.27     2938.38     42.76 o 
  -5 -10   3      158.61      164.17     10.88 o 
  -4 -10   3       62.37       66.89      7.96 o 
  -3 -10   3      634.81      630.61     16.76 o 
  -2 -10   3      327.75      321.05     12.36 o 
  -1 -10   3     1643.46     1631.65     25.56 o 
   0 -10   3    11368.46    11365.83    140.86 o 
   1 -10   3     2908.14     2789.68     50.54 o 
   2 -10   3     3185.13     3140.41     54.43 o 
   3 -10   3     6175.76     6195.62     88.66 o 
   4 -10   3     1516.90     1494.11     34.98 o 
   5 -10   3      134.62      143.02     11.66 o 
   6 -10   3      779.31      725.23     24.87 o 
   7 -10   3       61.14       68.40      8.55 o 
   8 -10   3     1485.93     1439.65     39.64 o 
  -8  -9   3      136.67      151.64     12.44 o 
  -7  -9   3      775.94      880.08     21.71 o 
  -6  -9   3        0.09       10.36      5.75 o 
  -5  -9   3       94.68       90.95      8.24 o 
  -4  -9   3     1420.61     1386.94     24.88 o 
  -3  -9   3      474.36      454.02     21.76 o 
  -2  -9   3      411.82      412.60     13.21 o 
  -1  -9   3     7846.12     7670.95     93.36 o 
   0  -9   3    20781.45    20664.39    232.97 o 
   1  -9   3     1141.25     1114.74     27.99 o 
   2  -9   3       55.80       73.06      8.55 o 
   3  -9   3       59.69       43.53      7.77 o 
   4  -9   3      431.78      433.73     17.88 o 
   5  -9   3      312.27      326.46     15.55 o 
   6  -9   3     1135.08     1099.94     30.32 o 
   7  -9   3       99.77      104.93     10.10 o 
   8  -9   3     1700.80     1626.25     41.20 o 
  -9  -8   3        6.04       -0.06      7.64 o 
  -8  -8   3       35.47       39.58      7.28 o 
  -7  -8   3      737.08      763.55     19.76 o 
  -6  -8   3       74.62       77.13      8.55 o 
  -5  -8   3      256.45      260.27     11.26 o 
  -4  -8   3     1436.07     1401.20     23.64 o 
  -3  -8   3     2058.96     1964.88     27.47 o 
  -2  -8   3       20.65       16.16      5.20 o 
  -1  -8   3      643.03      600.70     14.01 o 
   0  -8   3     3733.93     3695.33     55.99 o 
   1  -8   3      198.39      187.32     12.44 o 
   2  -8   3       10.23        8.55      5.44 o 
   3  -8   3      721.46      702.70     21.77 o 
   4  -8   3      185.89      184.21     11.66 o 
   5  -8   3     2523.03     2493.33     47.43 o 
   6  -8   3     8046.37     8102.37    110.46 o 
   7  -8   3     2334.14     2299.62     48.20 o 
   8  -8   3       27.02       30.31      6.22 o 
   9  -8   3      603.88      602.40     24.87 o 
  -8  -7   3      372.95      389.58     14.81 o 
  -7  -7   3      178.32      183.98     10.40 o 
  -6  -7   3      210.99      229.26     10.71 o 
  -5  -7   3      367.45      396.79     12.91 o 
  -4  -7   3     5040.82     4986.46     51.13 o 
  -3  -7   3     2755.04     2699.82     32.16 o 
  -2  -7   3       51.02       44.96     10.49 o 
  -1  -7   3        8.96        6.94      4.09 o 
   0  -7   3     1638.73     1683.16     31.88 o 
   1  -7   3     1052.01      982.60     23.32 o 
   2  -7   3     2985.26     2859.16     45.88 o 
   3  -7   3    12391.94    12098.89    142.47 o 
   4  -7   3     6398.87     6120.20     83.23 o 
   5  -7   3     4114.58     3989.16     62.21 o 
   6  -7   3     2030.43     2088.15     42.76 o 
   7  -7   3       27.91       26.43      7.00 o 
   8  -7   3        2.51        2.33      4.66 o 
   9  -7   3       80.99       76.17      9.33 o 
 -10  -6   3      364.07      396.41     20.99 o 
  -9  -6   3     1408.24     1361.92     37.31 o 
  -8  -6   3      260.77      267.38     16.32 o 
  -6  -6   3     2256.29     2150.64     30.22 o 
  -5  -6   3     1210.68     1231.23     21.16 o 
  -4  -6   3       70.17       71.42      7.00 o 
  -3  -6   3     2008.37     2034.50     25.56 o 
  -2  -6   3       81.02       86.28      5.50 o 
  -1  -6   3      724.07      733.85     13.19 o 
   0  -6   3      557.55      482.72     15.55 o 
   1  -6   3      323.91      312.47     12.44 o 
   2  -6   3    18705.79    18259.31    201.89 o 
   3  -6   3     5407.34     5284.62     49.47 o 
   4  -6   3     1412.58     1407.09     30.32 o 
   5  -6   3       46.43       47.41      7.00 o 
   6  -6   3      844.75      781.99     24.10 o 
   7  -6   3      595.21      587.35     16.80 o 
   8  -6   3     1118.34     1109.38     24.23 o 
   9  -6   3     3455.50     3449.69     66.86 o 
 -10  -5   3      155.93      161.67     13.21 o 
  -9  -5   3      810.63      760.21     26.43 o 
  -8  -5   3      859.16      806.86     27.21 o 
  -7  -5   3       11.95       13.99      5.44 o 
  -6  -5   3      793.07      740.79     23.32 o 
  -4  -5   3      394.54      401.27     10.71 o 
  -3  -5   3     1460.71     1425.78     18.96 o 
  -2  -5   3     2460.82     2259.55     24.46 o 
  -1  -5   3      583.79      506.46     12.44 o 
   0  -5   3      503.94      675.50     16.32 o 
   1  -5   3      676.93      735.38     17.10 o 
   2  -5   3     4922.49     4820.66     63.01 o 
   3  -5   3      192.71      209.64      6.32 o 
   4  -5   3        8.40       37.31      6.22 o 
   5  -5   3      809.43      829.04     17.91 o 
   6  -5   3       16.95       13.47      8.94 o 
   7  -5   3      582.18      611.33     17.15 o 
   8  -5   3     1886.05     1931.31     32.62 o 
   9  -5   3     3502.60     3504.92     48.60 o 
 -10  -4   3      198.61      167.11     13.21 o 
  -9  -4   3      918.25      927.34     29.54 o 
  -8  -4   3       89.53       97.16     10.10 o 
  -7  -4   3      818.77      865.94     25.65 o 
  -6  -4   3      229.70      280.60     14.77 o 
  -5  -4   3     7012.88     6932.03     88.69 o 
  -4  -4   3      143.11      148.87      6.85 o 
  -3  -4   3      166.33      213.18      6.85 o 
  -2  -4   3     1623.45     1528.50     17.86 o 
  -1  -4   3      282.45      282.20      7.15 o 
   0  -4   3     2268.80     2472.13     34.99 o 
   1  -4   3      527.85      541.03     13.99 o 
   2  -4   3      773.99      721.40     11.18 o 
   3  -4   3     1338.40     1238.44     24.88 o 
   4  -4   3      956.06      934.39     22.54 o 
   5  -4   3      351.27      401.92     12.65 o 
   6  -4   3     7305.61     7111.27     70.35 o 
   7  -4   3     2085.42     2079.63     32.13 o 
   8  -4   3      488.19      468.09     15.83 o 
   9  -4   3      389.85      378.54     19.43 o 
  10  -4   3      323.33      299.25     19.43 o 
 -10  -3   3     1737.69     1699.34     41.98 o 
  -9  -3   3      145.35      138.35     11.66 o 
  -8  -3   3     1028.80     1051.88     39.26 o 
  -7  -3   3      862.09      917.04     17.56 o 
  -6  -3   3     4849.81     4881.12     68.44 o 
  -5  -3   3     3461.16     3480.78     50.55 o 
  -4  -3   3      778.04      810.01     18.66 o 
  -3  -3   3     1052.78     1027.63     13.46 o 
  -2  -3   3        0.64       13.26      2.20 o 
  -1  -3   3      683.63      679.65      9.61 o 
   0  -3   3      469.55      516.16     11.66 o 
   1  -3   3        6.28       11.39      2.20 o 
   2  -3   3      808.65      840.97     11.73 o 
   3  -3   3     1144.67     1111.70     22.54 o 
   4  -3   3     1796.53     1937.30     75.80 o 
   5  -3   3     1294.28     1290.26     21.35 o 
   6  -3   3        0.97       -0.16     13.99 o 
   7  -3   3      403.77      410.76     14.16 o 
   8  -3   3       17.58        6.22      6.22 o 
   9  -3   3      176.74      182.66     13.99 o 
  10  -3   3      429.30      411.18     21.76 o 
 -10  -2   3      880.19      884.59     28.76 o 
  -9  -2   3     2129.59     2140.22     45.09 o 
  -8  -2   3     6992.23     6979.82     68.19 o 
  -7  -2   3       12.35       24.70      4.29 o 
  -6  -2   3     2564.33     2653.70     43.54 o 
  -5  -2   3     3048.64     3093.42     45.10 o 
  -4  -2   3      663.92      743.15     16.32 o 
  -2  -2   3      351.13      386.40      6.30 o 
  -1  -2   3     2469.28     2599.40     24.25 o 
   0  -2   3     9167.21     9372.17     74.80 o 
   1  -2   3     9059.29     8745.99    105.95 o 
   2  -2   3     1097.23     1190.64     17.49 o 
   3  -2   3      350.67      320.12      6.90 o 
   4  -2   3     1245.38     1205.51     18.91 o 
   5  -2   3      220.96      214.48      9.71 o 
   6  -2   3      284.37      282.58     11.76 o 
   7  -2   3      213.81      190.75     15.55 o 
   8  -2   3      209.98      233.18     15.55 o 
   9  -2   3      371.79      390.19     20.21 o 
 -10  -1   3     2631.79     2764.58     54.42 o 
  -9  -1   3     2901.84     3072.40     39.57 o 
  -8  -1   3     3284.74     3240.95     94.08 o 
  -7  -1   3     1780.25     1805.02     24.72 o 
  -6  -1   3     1327.98     1356.20     15.66 o 
  -5  -1   3      212.82      202.67      6.30 o 
  -4  -1   3       11.12        6.22      3.11 o 
  -3  -1   3     9235.91     9110.51     73.28 o 
  -2  -1   3    15896.41    16135.99    184.33 o 
  -1  -1   3     5733.60     5975.54     48.78 o 
   0  -1   3     2912.73     3159.85     36.18 o 
   1  -1   3      800.14      794.92     10.71 o 
   2  -1   3       50.70       51.41      5.05 o 
   3  -1   3        3.84       11.05      2.43 o 
   4  -1   3      134.36      146.52      5.95 o 
   5  -1   3      642.51      629.10     14.81 o 
   6  -1   3      149.45      149.16      8.40 o 
   7  -1   3      502.42      523.12     21.76 o 
   8  -1   3      182.01      162.45     13.99 o 
   9  -1   3      954.45      954.55     31.87 o 
 -10   0   3      172.20      158.32      9.30 o 
  -9   0   3       93.28       87.69      6.85 o 
  -8   0   3     1623.95     1707.75     34.21 o 
  -7   0   3       12.51       59.58      5.50 o 
  -6   0   3     2649.22     2738.79     24.59 o 
  -5   0   3      192.65      224.90      5.28 o 
  -4   0   3     2714.34     2568.19     33.44 o 
  -3   0   3     9154.93     8880.76    105.19 o 
  -2   0   3    21134.83    20942.40    235.57 o 
  -1   0   3      426.83      497.52     12.44 o 
   0   0   3     3648.67     4028.81     60.31 o 
   1   0   3        9.39        9.93      2.43 o 
   2   0   3      181.17      196.90      7.00 o 
   3   0   3        0.49        2.72      2.72 o 
   4   0   3       34.90       34.73      3.79 o 
   5   0   3      136.27      161.13      8.74 o 
   6   0   3       90.96       80.06      9.33 o 
   7   0   3       28.55       34.20      7.00 o 
   8   0   3       56.16       41.19      7.00 o 
   9   0   3       17.57       17.88      6.22 o 
 -11   1   3      378.92      363.77     20.21 o 
 -10   1   3     1131.53     1163.01     23.32 o 
  -9   1   3        3.68        8.86      7.00 o 
  -8   1   3     1205.19     1307.83     21.90 o 
  -7   1   3     9521.40     9917.29     86.76 o 
  -6   1   3    48475.34    48623.33    359.85 o 
  -5   1   3     1859.25     1651.92     15.84 o 
  -4   1   3      190.44      144.96      5.77 o 
  -3   1   3    10431.58    10519.67    123.15 o 
  -2   1   3      114.04      131.36      7.77 o 
  -1   1   3     1917.36     1885.29     29.55 o 
   0   1   3     3869.41     4247.39     37.22 o 
   1   1   3        6.09        6.48      2.43 o 
   2   1   3     1746.51     1654.32     19.79 o 
   3   1   3    15711.31    15636.97    126.68 o 
   4   1   3     1046.48     1009.90     12.91 o 
   5   1   3       80.29       80.84      9.33 o 
   6   1   3       41.19       43.53      7.77 o 
   7   1   3     1392.56     1350.28     36.54 o 
   8   1   3        7.79        1.55      5.44 o 
   9   1   3      101.47       92.49     11.66 o 
 -11   2   3      288.87      286.81     19.43 o 
 -10   2   3      245.58      240.50     21.38 o 
  -9   2   3     1630.48     1576.54     38.87 o 
  -8   2   3      138.98      133.89      8.55 o 
  -7   2   3    12308.85    13036.17    109.59 o 
  -6   2   3    18756.92    19090.81    123.75 o 
  -5   2   3     2994.59     2973.83     24.37 o 
  -4   2   3      186.47      232.18      4.77 o 
  -3   2   3     9796.75     9904.22     82.09 o 
  -2   2   3       35.79       34.25      3.16 o 
  -1   2   3     7078.54     7060.94     58.10 o 
   0   2   3     8189.37     7832.02     70.88 o 
   1   2   3    10852.28     9913.44     82.25 o 
   2   2   3       28.48       22.28      8.55 o 
   3   2   3      762.53      754.25     34.59 o 
   4   2   3        1.68        3.89      3.16 o 
   5   2   3      383.98      383.69     11.66 o 
   6   2   3      871.70      813.86     26.43 o 
   7   2   3      590.59      593.08     24.10 o 
   8   2   3      126.33      122.81     12.44 o 
   9   2   3       41.02       35.75      8.55 o 
 -12   3   3      128.33      148.46     16.32 o 
 -11   3   3        3.69       -2.33      8.55 o 
 -10   3   3     1753.94     1737.45     44.31 o 
  -9   3   3     5340.30     5423.96     57.78 o 
  -8   3   3       30.65       36.72      5.03 o 
  -7   3   3       48.49       51.92      6.61 o 
  -6   3   3      845.33      837.00     14.19 o 
  -5   3   3     1026.46     1033.28     11.75 o 
  -4   3   3       83.88       67.45      3.08 o 
  -3   3   3      131.02       86.54      3.29 o 
  -2   3   3      641.49      581.37      6.19 o 
  -1   3   3    11367.82    11683.47     64.82 o 
   0   3   3     3543.59     3071.10     46.28 o 
   1   3   3      256.30      300.90      8.51 o 
   2   3   3      285.05      279.36      9.33 o 
   3   3   3     3614.72     3640.13     64.94 o 
   4   3   3      217.15      221.66     17.49 o 
   5   3   3       87.18       98.48      6.53 o 
   6   3   3      551.11      557.32     22.54 o 
   7   3   3     1523.74     1612.26     41.20 o 
   8   3   3      481.00      478.81     22.54 o 
 -12   4   3     1098.57     1072.71     38.09 o 
 -11   4   3      147.95      131.36     14.77 o 
 -10   4   3      943.65      942.89     32.65 o 
  -8   4   3      345.29      379.34     17.10 o 
  -7   4   3      562.71      566.54     13.99 o 
  -6   4   3      579.45      617.15     15.16 o 
  -5   4   3      319.74      291.48      9.53 o 
  -4   4   3    71415.92    69840.24    439.82 o 
  -3   4   3    41207.38    41655.86    262.66 o 
  -2   4   3      347.49      424.34      5.84 o 
  -1   4   3        3.65        3.35      1.79 o 
   0   4   3      925.34     1079.18     16.15 o 
   1   4   3     1134.46     1116.05     17.26 o 
   2   4   3     1193.75     1198.12     18.96 o 
   3   4   3     3066.74     2961.73     40.43 o 
   4   4   3     1098.03     1065.83     19.77 o 
   5   4   3     1984.30     1961.35     29.38 o 
   6   4   3      678.80      685.59     25.65 o 
   7   4   3     1370.07     1418.67     39.64 o 
   8   4   3      250.86      230.85     17.10 o 
 -12   5   3      113.85       97.94     16.32 o 
 -11   5   3       36.32       39.64     10.88 o 
 -10   5   3      435.76      435.28     23.32 o 
  -9   5   3     1483.96     1515.42     25.56 o 
  -8   5   3       83.15       89.32      6.47 o 
  -7   5   3     1130.60     1181.05     19.61 o 
  -6   5   3     4674.60     4695.11     78.55 o 
  -5   5   3      109.58      137.91      5.00 o 
  -4   5   3    25589.38    26547.04    168.60 o 
  -3   5   3     9641.55     9899.45     67.44 o 
  -2   5   3      373.05      386.24      6.17 o 
  -1   5   3     1134.72     1038.71     10.46 o 
   0   5   3       24.37       25.94      3.27 o 
   1   5   3      402.87      417.41     10.99 o 
   2   5   3     3153.64     3045.95     35.99 o 
   3   5   3     9435.74     9166.48     87.16 o 
   4   5   3      611.10      618.34     15.66 o 
   5   5   3        0.00       -1.11      3.73 o 
   6   5   3       67.76       55.96     10.10 o 
   7   5   3      414.99      376.21     20.21 o 
   8   5   3        6.54       -1.55      7.77 o 
 -11   6   3      214.22      184.99     17.88 o 
 -10   6   3      191.87      218.41     17.88 o 
  -9   6   3       98.39      107.07      7.62 o 
  -8   6   3      108.84      115.29      7.46 o 
  -7   6   3      246.85      249.79      9.49 o 
  -6   6   3      620.54      619.83     13.45 o 
  -5   6   3      704.88      708.03     10.75 o 
  -4   6   3      632.36      603.38      9.90 o 
  -3   6   3     1050.29     1070.53     13.42 o 
  -2   6   3     3591.61     3589.83     25.38 o 
  -1   6   3      538.59      578.09      8.12 o 
   0   6   3     2656.97     2498.69     24.47 o 
   1   6   3     1267.17     1206.51     29.54 o 
   2   6   3     5823.84     5834.45     59.63 o 
   3   6   3      324.29      336.97     12.36 o 
   4   6   3     2770.07     2612.30     60.26 o 
   5   6   3       77.91       87.05     10.88 o 
   6   6   3      227.16      219.19     17.10 o 
   7   6   3      152.57      120.48     13.21 o 
 -11   7   3      198.59      217.64     20.21 o 
 -10   7   3      237.60      230.07     18.65 o 
  -9   7   3      142.13      132.91     14.77 o 
  -8   7   3      736.37      689.24     16.44 o 
  -7   7   3       18.10       22.17      4.09 o 
  -6   7   3       10.43        7.68      4.27 o 
  -5   7   3      370.61      385.32      8.66 o 
  -4   7   3       20.13       31.54      3.83 o 
  -3   7   3       10.34       19.39      2.96 o 
  -2   7   3     2300.83     2345.55     19.66 o 
  -1   7   3    15885.96    15714.10    104.50 o 
   0   7   3     8183.20     8260.65     61.38 o 
   1   7   3      991.03      963.15     15.25 o 
   2   7   3       57.85       64.51      9.33 o 
   3   7   3      427.71      423.39     13.74 o 
   4   7   3      229.92      217.07     14.77 o 
   5   7   3     1375.64     1340.94     37.31 o 
   6   7   3     2493.18     2403.80     54.42 o 
   7   7   3      898.84      891.58     33.42 o 
 -11   8   3       36.03       65.29     15.55 o 
 -10   8   3       39.12       66.07     13.21 o 
  -9   8   3       50.85       49.74     11.66 o 
  -8   8   3      120.97      129.54      8.19 o 
  -7   8   3     1790.97     1758.53     26.67 o 
  -6   8   3      552.34      527.85     13.62 o 
  -5   8   3       29.63       23.48      3.75 o 
  -4   8   3     1158.93     1175.37     15.93 o 
  -3   8   3     2883.85     2892.84     23.75 o 
  -2   8   3       23.39       25.36      3.58 o 
  -1   8   3     4446.82     4441.05     38.35 o 
   0   8   3     2319.17     2327.89     25.66 o 
   1   8   3       11.40       15.29      4.22 o 
   2   8   3       34.84       45.87      5.07 o 
   3   8   3     1020.84      944.46     30.32 o 
   5   8   3     1986.56     1977.69     48.20 o 
   6   8   3     3650.61     3606.01     71.53 o 
 -10   9   3      440.28      427.51     24.10 o 
  -9   9   3       60.05       55.19     12.44 o 
  -8   9   3     1354.07     1318.39     38.09 o 
  -7   9   3        7.65       15.95      4.23 o 
  -6   9   3      263.12      261.50     10.35 o 
  -5   9   3       18.54       15.31      3.50 o 
  -4   9   3        1.09        2.22      4.79 o 
  -3   9   3      373.33      386.97      8.51 o 
  -2   9   3      105.50      128.08      6.25 o 
  -1   9   3       13.14       20.20      4.04 o 
   0   9   3     1150.59     1170.87     18.08 o 
   1   9   3       29.51       30.61      5.02 o 
   2   9   3      647.04      671.09     14.48 o 
   3   9   3     2238.27     2221.90     28.53 o 
   4   9   3        3.52        1.46      8.16 o 
 -10  10   3      514.29      574.42     28.76 o 
  -9  10   3     2046.07     2007.23     52.09 o 
  -8  10   3      411.00      415.96     13.99 o 
  -7  10   3      452.13      425.58     13.62 o 
  -6  10   3       18.43       10.35      4.70 o 
  -5  10   3       84.83      101.04      8.94 o 
  -4  10   3       14.87       14.09      3.91 o 
  -3  10   3        3.61        3.63      4.15 o 
  -2  10   3      208.78      200.12      8.08 o 
  -1  10   3      394.77      388.54     11.20 o 
   0  10   3      123.43      121.25      6.57 o 
   1  10   3      923.66      929.43     17.16 o 
   2  10   3      479.98      474.09     12.86 o 
   3  10   3     1663.31     1681.54     29.92 o 
   4  10   3       33.34       41.25      6.05 o 
   5  10   3       12.01        4.88      5.97 o 
  -9  11   3     1321.17     1352.57     42.75 o 
  -8  11   3      508.99      564.31     27.21 o 
  -7  11   3      386.58      390.32     16.32 o 
  -6  11   3       66.08       59.15      6.59 o 
  -5  11   3      264.43      278.77     11.39 o 
  -4  11   3       19.84       21.70      4.65 o 
  -3  11   3      192.87      189.80     12.44 o 
  -2  11   3      350.89      378.40     10.91 o 
  -1  11   3      699.76      675.72     14.63 o 
   0  11   3       21.93       29.49      6.40 o 
   1  11   3       42.91       30.17      8.16 o 
   2  11   3      332.88      340.27     13.16 o 
   3  11   3       35.80       41.72      6.30 o 
   4  11   3        3.33       -1.31      5.20 o 
  -9  12   3      439.10      404.96     25.65 o 
  -8  12   3       36.15       12.44      9.33 o 
  -7  12   3       23.29       13.65      4.59 o 
  -6  12   3      579.11      589.94     16.80 o 
  -5  12   3     2372.23     2312.06     46.65 o 
  -4  12   3       37.05       32.76      5.83 o 
  -3  12   3      463.76      523.04     15.60 o 
  -2  12   3      158.89      162.37      7.77 o 
  -1  12   3       30.46       33.50      7.00 o 
   0  12   3     1052.72     1085.93     41.59 o 
   1  12   3       67.64       46.98      6.85 o 
   2  12   3      141.30      150.50     12.05 o 
   3  12   3        0.99       -9.66     15.16 o 
  -8  13   3        6.11       16.32     10.10 o 
  -7  13   3      962.74     1022.17     35.76 o 
  -4  13   3       12.46       11.66      6.22 o 
  -3  13   3      636.61      633.50     24.10 o 
  -2  13   3      259.24      271.91     13.21 o 
  -1  13   3      469.73      446.36     14.84 o 
   0  13   3       47.00       45.23     26.82 o 
   1  13   3      774.06      752.72     20.61 o 
  -5  14   3      515.06      550.32     22.54 o 
  -4  14   3      337.10      360.66     17.88 o 
  -3  14   3        3.14       20.21      6.22 o 
  -2  14   3      201.93      192.26     10.16 o 
  -1  14   3       88.74       78.87     17.10 o 
  -2 -14   4      370.45      390.86     15.66 o 
  -1 -14   4      902.12      935.11     32.65 o 
   0 -14   4     2587.47     2595.03     56.75 o 
   1 -14   4     2876.74     2795.68     58.31 o 
   2 -14   4     1008.32     1006.63     32.65 o 
   3 -14   4     1653.45     1675.99     44.31 o 
  -4 -13   4      495.96      508.33     22.93 o 
  -3 -13   4     1474.93     1499.32     29.40 o 
  -2 -13   4       31.73       45.19      6.85 o 
  -1 -13   4     2787.41     2693.06     55.98 o 
   0 -13   4     4669.16     4939.13     83.20 o 
   1 -13   4       99.17       91.72     11.66 o 
   2 -13   4      103.51      115.03     11.66 o 
   3 -13   4      341.31      290.70     17.88 o 
   4 -13   4      864.52      844.16     29.54 o 
   5 -13   4      462.10      451.60     21.76 o 
  -5 -12   4      159.47      158.36     20.21 o 
  -4 -12   4     2602.48     2697.49     45.09 o 
  -3 -12   4     1451.42     1486.75     27.75 o 
  -2 -12   4      378.66      404.77     14.29 o 
  -1 -12   4      234.27      231.63     16.32 o 
   0 -12   4      176.75      206.75     15.55 o 
   1 -12   4       11.79        2.33      6.22 o 
   2 -12   4      142.28      125.92     12.44 o 
   3 -12   4        4.40       -3.11      5.44 o 
   4 -12   4      955.06      918.79     29.54 o 
   5 -12   4     2075.92     2084.97     47.42 o 
   6 -12   4     1153.31     1124.80     34.98 o 
  -6 -11   4      882.23      921.79     24.87 o 
  -5 -11   4      161.92      180.13     10.44 o 
  -4 -11   4     1533.84     1561.80     28.27 o 
  -3 -11   4      783.98      801.42     30.70 o 
  -2 -11   4      219.61      218.96     10.99 o 
  -1 -11   4      134.17      141.46     12.44 o 
   0 -11   4       10.26       -3.11      6.22 o 
   1 -11   4      171.76      170.22     13.21 o 
   2 -11   4     3470.13     3316.89     59.09 o 
   3 -11   4     4610.69     4551.28     73.87 o 
   4 -11   4     1071.99     1003.54     30.32 o 
   5 -11   4     1102.37     1059.50     31.09 o 
   6 -11   4      147.94      133.69     11.66 o 
   7 -11   4      374.23      364.54     19.43 o 
  -7 -10   4      121.78      134.39     10.16 o 
  -6 -10   4       35.92       34.95      6.85 o 
  -5 -10   4      273.53      262.83     18.27 o 
  -4 -10   4      163.32      184.26     10.44 o 
  -3 -10   4      392.42      389.34     25.26 o 
  -2 -10   4      109.99      126.60      7.96 o 
  -1 -10   4      999.25      933.78     18.96 o 
   0 -10   4     3918.69     4004.53     64.54 o 
   1 -10   4       15.03       14.77      7.00 o 
   2 -10   4     3244.64     3308.34     56.76 o 
   3 -10   4     1390.88     1393.04     34.20 o 
   4 -10   4        0.01       -1.55      4.66 o 
   5 -10   4        2.51        7.00      4.66 o 
   6 -10   4      282.38      282.93     15.55 o 
   7 -10   4      555.45      538.66     23.32 o 
  -8  -9   4        7.26        8.58      6.53 o 
  -7  -9   4       93.73      107.56      8.51 o 
  -6  -9   4      887.01      919.16     21.16 o 
  -5  -9   4      656.64      664.62     17.01 o 
  -4  -9   4      137.40      151.05      9.06 o 
  -3  -9   4      194.10      195.39      9.61 o 
  -2  -9   4       11.29       19.13      5.50 o 
  -1  -9   4     4142.74     4091.63     43.98 o 
   0  -9   4     1396.16     1429.60     32.65 o 
   1  -9   4        2.71        4.66      6.22 o 
   2  -9   4      139.07      152.34     11.66 o 
   3  -9   4      349.63      349.78     16.32 o 
   4  -9   4      165.89      162.45     12.44 o 
   5  -9   4     1784.07     1808.21     40.42 o 
   6  -9   4      102.27      115.03     10.88 o 
   7  -9   4     1135.54     1148.12     33.43 o 
   8  -9   4      707.67      698.02     27.21 o 
  -9  -8   4      256.04      270.20     13.71 o 
  -8  -8   4       58.69       65.43     24.87 o 
  -7  -8   4     1199.95     1213.01     24.17 o 
  -6  -8   4      798.11      786.42     27.59 o 
  -5  -8   4     1025.75     1062.70     20.87 o 
  -4  -8   4      390.94      367.88     12.36 o 
  -3  -8   4      532.68      526.44     14.56 o 
  -2  -8   4     1031.87     1050.39     18.96 o 
  -1  -8   4        5.32       11.61      4.65 o 
   0  -8   4       85.55       95.60      9.33 o 
   1  -8   4      838.47      834.08     23.32 o 
   2  -8   4      295.11      286.82     13.99 o 
   3  -8   4      360.67      344.34     15.55 o 
   4  -8   4      213.12      209.86     13.21 o 
   5  -8   4     2405.36     2389.09     46.65 o 
   6  -8   4     4867.02     4889.65     77.76 o 
   7  -8   4       18.48        7.00      4.66 o 
   8  -8   4       11.22        0.78      5.44 o 
  -9  -7   4      415.47      396.81     15.05 o 
  -8  -7   4     1498.92     1561.99     28.02 o 
  -7  -7   4      159.36      191.69     10.44 o 
  -6  -7   4     1272.10     1264.67     22.52 o 
  -5  -7   4     3352.16     3422.64     39.84 o 
  -4  -7   4        5.05        5.65      5.20 o 
  -3  -7   4       29.01       40.38      5.75 o 
  -2  -7   4        0.27       13.12      7.38 o 
  -1  -7   4      105.81       89.59      9.33 o 
   0  -7   4        3.71        1.55      5.44 o 
   1  -7   4      781.57      810.76     21.77 o 
   2  -7   4       63.25       88.61      8.55 o 
   3  -7   4     7280.03     7402.43     69.24 o 
   4  -7   4       25.76       30.31      6.22 o 
   5  -7   4     3284.54     3271.83     55.98 o 
   6  -7   4      122.18      114.26     10.88 o 
   7  -7   4      288.28      302.36     16.32 o 
   8  -7   4       30.77       15.55      6.22 o 
   9  -7   4       27.30       13.99      6.22 o 
  -7  -6   4      789.79      844.52     18.66 o 
  -6  -6   4      102.09       94.71      7.40 o 
  -5  -6   4      279.02      273.40     10.16 o 
  -4  -6   4      604.57      636.52     14.01 o 
  -3  -6   4       70.34       87.12      8.55 o 
  -2  -6   4      175.16      198.47      7.96 o 
  -1  -6   4     2950.40     2931.59     44.32 o 
   0  -6   4      592.77      608.65     17.10 o 
   1  -6   4      388.03      392.54     13.99 o 
   2  -6   4        4.08        1.47      2.43 o 
   3  -6   4       10.97       13.32      6.22 o 
   4  -6   4     1389.59     1322.33     30.32 o 
   5  -6   4       64.15       64.51      7.77 o 
   6  -6   4      281.26      275.93     14.77 o 
   7  -6   4      318.67      295.37     16.32 o 
   8  -6   4      265.55      265.05     15.55 o 
   9  -6   4      836.17      848.04     30.32 o 
  -9  -5   4     2429.68     2524.29     52.09 o 
  -8  -5   4      747.40      753.99     24.87 o 
  -6  -5   4      158.06      158.89      8.51 o 
  -5  -5   4      537.06      583.25     15.93 o 
  -4  -5   4      200.79      197.62      9.72 o 
  -3  -5   4     8060.95     7509.99     63.54 o 
  -2  -5   4      145.80      141.10      6.60 o 
  -1  -5   4      417.46      480.38     13.99 o 
   0  -5   4       93.67      124.36      8.55 o 
   1  -5   4      293.38      286.36      7.96 o 
   2  -5   4      466.84      484.43     10.40 o 
   3  -5   4     2592.32     2425.92     40.43 o 
   4  -5   4      704.84      693.37     20.99 o 
   5  -5   4        0.29        1.55      4.66 o 
   6  -5   4      186.42      178.00     13.21 o 
   7  -5   4       22.95       28.76      7.00 o 
   8  -5   4     2431.44     2417.01     52.09 o 
   9  -5   4       44.38       30.31      7.77 o 
  -9  -4   4       27.30       31.09      7.77 o 
  -8  -4   4      111.34      126.46      7.64 o 
  -7  -4   4      178.35      167.11     12.44 o 
  -6  -4   4      896.04      931.25     24.10 o 
  -5  -4   4     6436.07     6422.84     57.18 o 
  -4  -4   4      569.54      628.67     11.81 o 
  -3  -4   4    19162.02    18783.23    141.40 o 
  -2  -4   4     1288.35     1172.19     15.11 o 
  -1  -4   4      959.08     1028.50     19.44 o 
   0  -4   4     3631.81     3745.84     35.95 o 
   1  -4   4        1.68        4.27      2.20 o 
   2  -4   4      636.51      696.57     17.49 o 
   3  -4   4     1860.59     1817.06     21.81 o 
   4  -4   4     2238.54     2038.56     37.32 o 
   5  -4   4        7.89       20.99      5.44 o 
   6  -4   4      165.08      166.34     12.44 o 
   7  -4   4      761.19      763.32     25.65 o 
   8  -4   4      613.39      624.95     24.87 o 
   9  -4   4       31.37       41.19      7.77 o 
  -9  -3   4        3.65       -1.55      5.44 o 
  -8  -3   4      231.91      262.77     10.16 o 
  -7  -3   4      218.62      233.96     13.99 o 
  -6  -3   4    14511.64    14809.58    168.98 o 
  -5  -3   4     2984.44     2815.68     41.99 o 
  -4  -3   4     1236.65     1303.78     16.21 o 
  -3  -3   4       28.59       31.70      4.66 o 
  -2  -3   4     1191.25     1197.90     16.72 o 
  -1  -3   4      987.98      990.30     13.26 o 
   0  -3   4      299.99      289.58      6.85 o 
   1  -3   4    18538.76    18553.20    145.43 o 
   2  -3   4      292.57      262.76      7.15 o 
   3  -3   4     2069.45     2063.28     23.56 o 
   4  -3   4      148.55      136.02     10.10 o 
   5  -3   4        0.78        0.00      3.89 o 
   6  -3   4      515.54      505.24     19.43 o 
   7  -3   4      991.43      991.87     30.32 o 
   8  -3   4      270.59      275.16     17.10 o 
   9  -3   4        0.03        2.33      5.44 o 
  -9  -2   4     1382.70     1421.79     34.98 o 
  -8  -2   4        5.46       10.04      5.83 o 
  -7  -2   4     2506.12     2553.62     31.06 o 
  -6  -2   4     1384.91     1346.12     22.16 o 
  -5  -2   4      159.21      159.67     13.21 o 
  -4  -2   4      648.80      684.07     17.88 o 
  -3  -2   4        3.15       11.11      3.43 o 
  -2  -2   4     1574.15     1549.91     13.21 o 
  -1  -2   4     6239.55     6045.81     50.87 o 
   0  -2   4     4109.78     4116.39     47.07 o 
   1  -2   4     6699.14     6535.99     56.07 o 
   2  -2   4      605.92      610.83     10.71 o 
   3  -2   4      694.13      676.11     14.77 o 
   4  -2   4      137.27      143.80     10.10 o 
   5  -2   4        1.74        5.44      4.66 o 
   6  -2   4       54.08       48.97      7.77 o 
   7  -2   4     1470.96     1490.21     38.09 o 
   8  -2   4      479.60      461.71     21.76 o 
   9  -2   4        3.66        6.22      6.22 o 
 -10  -1   4     5304.79     5199.24     84.76 o 
  -9  -1   4     3590.62     3638.45     43.64 o 
  -8  -1   4       29.93       38.79      4.95 o 
  -7  -1   4      122.55      141.20      5.80 o 
  -6  -1   4     1040.63     1021.51     15.91 o 
  -5  -1   4        4.77       21.99     12.82 o 
  -4  -1   4      400.32      582.99     15.55 o 
  -3  -1   4      800.03      510.75     13.22 o 
  -2  -1   4    15669.70    15530.22    179.49 o 
  -1  -1   4    11775.25    12002.40    180.11 o 
   0  -1   4     3936.18     3724.29     33.67 o 
   1  -1   4     1609.66     1793.42     20.32 o 
   2  -1   4     2499.31     2411.77     25.84 o 
   3  -1   4      101.38      104.08      5.20 o 
   4  -1   4      191.82      186.55      7.28 o 
   5  -1   4       15.34       29.54      6.22 o 
   6  -1   4     3899.66     3824.14     64.54 o 
   7  -1   4     1101.05     1152.79     33.43 o 
   8  -1   4      384.54      381.65     19.43 o 
   9  -1   4      274.85      252.61     17.10 o 
 -11   0   4       28.75       24.09      8.55 o 
 -10   0   4       34.08       26.43      7.77 o 
  -9   0   4     1408.14     1452.51     35.37 o 
  -8   0   4      326.69      326.01     10.95 o 
  -7   0   4      365.18      362.45      8.17 o 
  -6   0   4        1.53        2.98      2.15 o 
  -5   0   4     2544.34     2535.93     51.32 o 
  -4   0   4     8446.04     8218.64    101.21 o 
  -3   0   4       29.75       36.53      4.66 o 
  -2   0   4     1146.32     1045.73     20.99 o 
  -1   0   4     5128.96     5155.68     66.94 o 
   0   0   4     5376.84     5334.28     46.31 o 
   1   0   4     2626.97     2793.99     28.28 o 
   2   0   4      619.50      566.39     10.99 o 
   3   0   4    17079.60    16909.91    136.32 o 
   4   0   4    21161.29    20930.94    167.77 o 
   5   0   4        1.63        0.78      5.44 o 
   6   0   4      578.53      603.96     22.54 o 
   7   0   4       71.97       66.07     10.10 o 
   8   0   4       12.94        7.77      5.44 o 
   9   0   4      169.30      186.54     15.55 o 
 -12   1   4       16.71       -1.55      8.55 o 
 -11   1   4       32.72       38.86      8.55 o 
 -10   1   4      470.01      467.15     21.76 o 
  -9   1   4      620.38      678.59     24.10 o 
  -8   1   4     3040.35     3146.07     37.19 o 
  -7   1   4    12881.52    13449.16    111.74 o 
  -6   1   4     2194.99     2074.08     20.00 o 
  -5   1   4      425.92      437.38      9.85 o 
  -4   1   4     1028.44     1067.39     20.99 o 
  -3   1   4      763.03      726.86     17.10 o 
  -2   1   4       30.00       34.98      5.44 o 
  -1   1   4     1420.99     1474.99     26.44 o 
   0   1   4    20629.33    20941.95    327.24 o 
   1   1   4     3135.36     3429.94     33.74 o 
   2   1   4     1558.54     1723.25     27.99 o 
   3   1   4    13304.49    13217.44    110.36 o 
   4   1   4    13511.26    13552.88    125.36 o 
   5   1   4     1602.80     1624.76     36.54 o 
   6   1   4       65.09       68.40      9.33 o 
   7   1   4      842.08      882.26     29.54 o 
   8   1   4       23.81       27.20      7.77 o 
 -12   2   4        3.23       13.21      9.33 o 
 -11   2   4     1303.07     1348.69     39.64 o 
 -10   2   4      185.12      186.54     15.55 o 
  -9   2   4     1112.01     1125.60     31.87 o 
  -8   2   4     6911.22     7069.95     66.77 o 
  -7   2   4     6485.33     6749.66     62.58 o 
  -6   2   4        3.56        2.61      1.78 o 
  -5   2   4      113.16      104.93      5.50 o 
  -4   2   4      308.64      306.35      7.96 o 
  -3   2   4      707.56      713.63     17.10 o 
  -2   2   4     3406.87     3391.58     49.01 o 
  -1   2   4      814.48      617.58      9.89 o 
   0   2   4     1653.77     1379.99     16.05 o 
   1   2   4      238.99      229.00      7.40 o 
   2   2   4      849.14      805.65     15.55 o 
   3   2   4      396.42      380.51     10.71 o 
   4   2   4      174.52      189.59     13.21 o 
   5   2   4      425.41      469.48     19.43 o 
   6   2   4       42.12       45.08      8.55 o 
   7   2   4       64.87       72.29     10.88 o 
   8   2   4      269.35      271.27     17.88 o 
 -12   3   4      113.33      118.92     15.55 o 
 -11   3   4      763.39      731.45     28.76 o 
 -10   3   4      140.60      128.25     13.99 o 
  -9   3   4        5.04       27.98      7.77 o 
  -8   3   4        1.30        1.73      3.30 o 
  -7   3   4     2099.49     2122.78     26.71 o 
  -6   3   4      796.05      788.14     10.79 o 
  -5   3   4      293.82      299.36      8.51 o 
  -4   3   4        9.68        5.83      2.75 o 
  -3   3   4     9643.94     9572.58     81.45 o 
  -2   3   4     1952.67     2082.32     14.86 o 
  -1   3   4     1840.69     1574.50     13.55 o 
   0   3   4      395.46      454.95     12.28 o 
   1   3   4        7.01       28.61     11.27 o 
   2   3   4       37.77       34.94      4.40 o 
   3   3   4      587.28      582.28     13.74 o 
   4   3   4       98.53       93.35      6.61 o 
   5   3   4     4567.14     4571.71     73.10 o 
   6   3   4    11451.73    11328.64    149.40 o 
   7   3   4     3734.21     3854.14     72.31 o 
   8   3   4       56.29       43.53      9.33 o 
 -12   4   4      213.35      218.41     18.65 o 
 -11   4   4       60.69       46.64     10.88 o 
 -10   4   4      135.42      129.80     13.99 o 
  -9   4   4      125.75      132.91     13.21 o 
  -8   4   4       62.20       63.05      7.38 o 
  -7   4   4      893.38      972.46     27.21 o 
  -6   4   4       28.70       32.04      2.88 o 
  -5   4   4      414.90      421.77     10.40 o 
  -4   4   4     6868.80     7037.31     63.83 o 
  -3   4   4     8082.66     8185.17     56.38 o 
  -2   4   4        5.01       11.98      2.72 o 
  -1   4   4       13.52       14.59      2.07 o 
   0   4   4     2189.61     2142.19     26.01 o 
   1   4   4      652.20      610.35     13.16 o 
   2   4   4     1774.58     1735.93     24.72 o 
   3   4   4     2991.79     2897.00     36.01 o 
   4   4   4     1233.45     1264.28     22.52 o 
   5   4   4      993.95     1024.90     20.80 o 
   6   4   4     3848.82     3755.50     69.20 o 
   7   4   4     2528.81     2448.12     55.97 o 
   8   4   4      113.97       97.94     13.21 o 
 -12   5   4      174.44      174.11     18.65 o 
 -11   5   4       82.35       91.72     14.77 o 
 -10   5   4      108.85      107.26     13.99 o 
  -9   5   4      946.28      911.81     30.32 o 
  -8   5   4      306.56      283.71     17.10 o 
  -7   5   4      437.66      448.24     11.35 o 
  -6   5   4       25.26       27.56      2.88 o 
  -5   5   4     1227.75     1250.48     14.51 o 
  -4   5   4     3808.95     3880.36     31.05 o 
  -3   5   4      217.54      192.59      5.66 o 
  -2   5   4      460.26      452.01      6.68 o 
  -1   5   4      633.04      617.69      7.79 o 
   0   5   4     2655.04     2770.45     32.31 o 
   1   5   4       56.74       58.29      5.75 o 
   2   5   4     5037.85     4940.93     51.92 o 
   3   5   4      829.28      826.15     18.66 o 
   4   5   4     1040.94     1018.06     20.87 o 
   5   5   4      231.05      225.26     10.40 o 
   6   5   4       57.98       42.75     10.10 o 
   7   5   4      477.67      464.82     23.32 o 
 -11   6   4      501.75      511.46     26.43 o 
 -10   6   4       15.71        7.00      9.33 o 
  -9   6   4     1950.47     1870.43     45.87 o 
  -8   6   4       54.47       45.08      9.33 o 
  -7   6   4      244.05      272.62      9.63 o 
  -6   6   4        8.73       12.49      6.61 o 
  -5   6   4      429.11      443.53      8.77 o 
  -4   6   4     3174.62     3149.20     27.50 o 
  -3   6   4        8.44       15.56      2.57 o 
  -2   6   4      133.28      119.07      4.32 o 
  -1   6   4      394.16      374.59      6.96 o 
   0   6   4     2556.61     2564.80     25.49 o 
   1   6   4     2837.93     2680.98     34.03 o 
   2   6   4      943.37      908.58     33.43 o 
   3   6   4      476.18      447.43     13.74 o 
   4   6   4     1312.86     1251.32     24.19 o 
   5   6   4       24.33       19.60      5.03 o 
   6   6   4        0.16       -3.11      7.77 o 
   7   6   4      208.43      244.84     17.88 o 
 -11   7   4      810.51      841.83     34.20 o 
 -10   7   4        0.06       25.65     10.10 o 
  -9   7   4       20.83       30.31      9.33 o 
  -8   7   4      256.07      255.72     16.32 o 
  -7   7   4       83.64      102.80      6.47 o 
  -6   7   4     1989.92     1956.48     25.96 o 
  -5   7   4     2739.12     2718.26     26.20 o 
  -4   7   4      524.63      566.39     10.58 o 
  -3   7   4      121.10      120.09      5.95 o 
  -2   7   4     3361.38     3426.92     25.73 o 
  -1   7   4     3339.63     3363.32     30.86 o 
   0   7   4       28.97       32.23      5.40 o 
   1   7   4      457.23      435.51     10.75 o 
   2   7   4      773.67      760.87     18.11 o 
   3   7   4     1124.93     1132.77     25.26 o 
   4   7   4      277.12      244.03     11.81 o 
   5   7   4      578.33      582.84     17.56 o 
   6   7   4     1684.40     1701.65     45.86 o 
 -11   8   4     1020.38     1008.18     37.31 o 
 -10   8   4      202.10      219.97     17.10 o 
  -9   8   4      180.64      178.77     15.55 o 
  -8   8   4        0.64        0.00      7.77 o 
  -7   8   4        0.98       13.99      7.00 o 
  -6   8   4      450.70      462.36     17.49 o 
  -5   8   4     2258.49     2233.80     23.68 o 
  -4   8   4      455.49      437.38     10.24 o 
  -3   8   4       11.94       11.87      3.13 o 
  -2   8   4      298.22      304.58      8.82 o 
  -1   8   4       68.72       70.16      5.45 o 
   0   8   4      723.31      699.86     13.58 o 
   1   8   4        9.91        6.22      3.59 o 
   2   8   4      945.49      896.93     16.11 o 
   3   8   4      155.22      160.12     13.99 o 
   4   8   4        3.40        4.19      7.38 o 
   5   8   4      945.28      973.98     33.42 o 
   6   8   4      176.61      175.66     17.88 o 
 -10   9   4      195.56      177.22     16.32 o 
  -9   9   4     1016.82     1048.61     34.98 o 
  -8   9   4     3158.87     3159.70     62.98 o 
  -7   9   4      693.24      711.24     26.43 o 
  -6   9   4     1873.59     1848.78     27.22 o 
  -5   9   4       13.54       16.39      3.84 o 
  -4   9   4       20.26       21.75      3.75 o 
  -3   9   4      493.49      478.77     10.70 o 
  -2   9   4      506.77      504.25     11.86 o 
  -1   9   4      440.60      441.72     12.51 o 
   0   9   4     1759.32     1775.92     30.31 o 
   1   9   4      680.15      643.92     16.05 o 
   2   9   4       52.92       55.44      5.67 o 
   3   9   4       33.71       31.28      5.36 o 
   4   9   4       91.99       89.49      7.69 o 
 -10  10   4     1966.29     1927.90     52.08 o 
  -9  10   4     5221.62     5347.58     93.31 o 
  -8  10   4      710.74      726.00     29.54 o 
  -7  10   4       33.68       27.20     10.88 o 
  -6  10   4      326.49      328.69     12.05 o 
  -5  10   4      282.73      270.43      8.83 o 
  -4  10   4      932.11      930.89     15.53 o 
  -3  10   4     3696.61     3590.99     34.45 o 
  -2  10   4     3439.55     3569.84     35.19 o 
  -1  10   4        0.92        4.66      3.59 o 
   0  10   4     1490.44     1523.64     22.05 o 
   1  10   4      117.93      124.94     14.43 o 
   2  10   4      641.21      609.35     14.35 o 
   3  10   4        6.08        9.17      4.80 o 
   4  10   4       49.71       47.11      7.08 o 
  -9  11   4     1203.70     1184.66     38.87 o 
  -8  11   4      114.46       94.05     13.21 o 
  -7  11   4      814.81      793.64     29.54 o 
  -6  11   4      134.47      139.30     19.43 o 
  -5  11   4        2.47        2.33      7.00 o 
  -4  11   4       16.65       14.99      7.38 o 
  -3  11   4     3506.15     3525.44     35.47 o 
  -2  11   4     2876.00     3025.65     33.84 o 
  -1  11   4      653.08      649.36     14.48 o 
   0  11   4       33.26       34.52      4.62 o 
   1  11   4       75.61       80.12      6.28 o 
   2  11   4       55.59       47.76      6.33 o 
   3  11   4        2.17       -2.24      4.65 o 
  -9  12   4        0.61       13.21      9.33 o 
  -8  12   4        1.09        7.00      8.55 o 
  -7  12   4     1758.35     1875.02     47.42 o 
  -6  12   4     3807.68     3861.92     71.53 o 
  -4  12   4      809.79      844.94     20.01 o 
  -3  12   4     1286.41     1333.78     20.41 o 
  -2  12   4       38.82       40.54      4.90 o 
  -1  12   4      153.79      139.05      7.45 o 
   0  12   4        0.17       -0.84      3.72 o 
   1  12   4      218.87      215.71     10.71 o 
   2  12   4      112.04      122.15     12.05 o 
  -8  13   4      115.37      101.04     13.99 o 
  -5  13   4      730.79      707.35     24.87 o 
  -4  13   4      149.14      147.87      9.06 o 
  -3  13   4      153.28      147.59      8.96 o 
  -2  13   4       75.74       76.96      8.80 o 
  -1  13   4     1227.54     1297.91     22.03 o 
   0  13   4     4032.60     4318.31     78.53 o 
   1  13   4     1041.07     1012.88     24.18 o 
  -3  14   4      124.38      103.38     11.66 o 
  -2  14   4       64.23       36.50      5.75 o 
  -1  14   4      936.16      961.47     22.81 o 
  -1 -14   5      654.45      697.24     28.76 o 
   0 -14   5     1173.21     1204.08     36.53 o 
   1 -14   5       54.02       43.53     10.10 o 
   2 -14   5      852.21      855.04     31.09 o 
  -4 -13   5        1.35       17.49      6.61 o 
  -3 -13   5      173.00      189.09     10.71 o 
  -2 -13   5       62.67       55.96     10.10 o 
  -1 -13   5     2366.23     2493.16     53.64 o 
   0 -13   5      162.40      160.12     13.99 o 
   1 -13   5       39.77       27.20      8.55 o 
   2 -13   5      166.87      167.89     14.77 o 
   3 -13   5      753.33      730.67     27.21 o 
   4 -13   5     1315.05     1242.19     37.31 o 
  -5 -12   5       77.35       89.71      8.51 o 
  -4 -12   5       86.20       74.62      7.40 o 
  -3 -12   5        0.53       -4.54      5.20 o 
  -2 -12   5       23.44       26.43      9.33 o 
  -1 -12   5       39.75       31.87      9.33 o 
   0 -12   5       20.94       16.32      7.00 o 
   1 -12   5      347.07      348.22     18.65 o 
   2 -12   5       11.05       19.43      7.00 o 
   3 -12   5       76.92       76.17     10.88 o 
   4 -12   5      104.09      122.03     11.66 o 
   5 -12   5      888.01      926.56     31.87 o 
  -6 -11   5       11.90       15.14      7.96 o 
  -5 -11   5        1.14       -5.05      5.50 o 
  -4 -11   5      156.55      165.84     10.16 o 
  -3 -11   5       64.93       73.42     10.49 o 
  -2 -11   5       62.89       69.40      9.72 o 
  -1 -11   5        8.79       11.66      7.00 o 
   0 -11   5       30.35       35.75      8.55 o 
   1 -11   5       83.74       80.06     10.10 o 
   2 -11   5       49.24       49.74      8.55 o 
   3 -11   5      742.23      760.21     25.65 o 
   4 -11   5       39.53       31.09      7.77 o 
   5 -11   5      441.38      458.60     21.76 o 
   6 -11   5       14.00       17.88      7.00 o 
  -7 -10   5      105.08      105.11     19.82 o 
  -6 -10   5       17.16       17.63      8.94 o 
  -5 -10   5      220.79      227.13     11.54 o 
  -4 -10   5       11.18       18.25      6.30 o 
  -3 -10   5      427.66      423.58     15.55 o 
  -2 -10   5     2006.01     2012.28     29.41 o 
  -1 -10   5      423.34      395.64     18.65 o 
   0 -10   5      981.43      963.90     27.21 o 
   1 -10   5     1469.48     1438.92     34.20 o 
   2 -10   5      811.89      778.87     24.87 o 
   3 -10   5       31.54       52.08      8.55 o 
   4 -10   5      777.29      773.43     25.65 o 
   5 -10   5       91.91       93.27     10.10 o 
   6 -10   5      298.10      261.16     16.32 o 
   7 -10   5      522.52      465.60     22.54 o 
  -7  -9   5        2.20       14.77      6.60 o 
  -6  -9   5       36.25       37.75     12.82 o 
  -5  -9   5     1246.81     1283.29     23.36 o 
  -4  -9   5        1.86        4.27      4.95 o 
  -3  -9   5     1265.60     1267.33     21.97 o 
  -2  -9   5     3364.85     3370.08     48.60 o 
  -1  -9   5       32.45       34.98      7.77 o 
   0  -9   5      431.62      460.93     17.88 o 
   1  -9   5      364.05      303.92     15.55 o 
   2  -9   5      114.97      114.26     10.88 o 
   3  -9   5     1702.90     1696.27     38.09 o 
   4  -9   5     1600.18     1603.73     37.31 o 
   5  -9   5      580.56      589.97     22.54 o 
   6  -9   5      229.56      201.31     14.77 o 
   7  -9   5      197.08      205.98     13.99 o 
  -7  -8   5      955.68      999.01     24.10 o 
  -6  -8   5     1653.66     1720.71     27.76 o 
  -5  -8   5     2508.59     2505.05     35.76 o 
  -4  -8   5      456.82      466.22     13.46 o 
  -3  -8   5      255.83      269.93     10.71 o 
  -2  -8   5      110.32      128.42     14.38 o 
  -1  -8   5      386.04      350.56     15.55 o 
   0  -8   5       65.75       59.85      8.55 o 
   1  -8   5      318.15      299.25     14.77 o 
   2  -8   5      831.73      860.00     16.76 o 
   3  -8   5      577.54      559.66     20.21 o 
   4  -8   5     1181.95     1158.25     30.32 o 
   5  -8   5       58.50       73.06      9.33 o 
   6  -8   5       16.02        9.33      6.22 o 
   7  -8   5       31.20       20.21      6.22 o 
   8  -8   5        0.47       -4.66      5.44 o 
  -7  -7   5     2884.42     2869.84     37.37 o 
  -6  -7   5     2677.34     2827.19     35.72 o 
  -5  -7   5       54.34       62.31     10.10 o 
  -4  -7   5      569.79      575.67     14.01 o 
  -3  -7   5     3021.80     2995.90     33.81 o 
  -2  -7   5        3.69        0.10      4.09 o 
  -1  -7   5       42.28       52.08      7.77 o 
   0  -7   5     5428.33     5374.66     72.34 o 
   1  -7   5     9433.37     9204.38     81.90 o 
   2  -7   5      203.67      221.40      8.51 o 
   3  -7   5      771.48      738.46     22.54 o 
   4  -7   5      593.44      572.10     20.21 o 
   5  -7   5       92.40       94.05      9.33 o 
   6  -7   5       51.81       60.63      9.33 o 
   7  -7   5      116.16      123.58     11.66 o 
   8  -7   5       31.03       16.32      7.00 o 
  -7  -6   5       70.46       76.41     14.77 o 
  -6  -6   5       14.97       37.46      9.33 o 
  -5  -6   5       19.80       37.52      5.75 o 
  -4  -6   5        9.41        3.50      4.40 o 
  -3  -6   5    13153.75    13077.58    104.86 o 
  -2  -6   5     5774.48     5567.33     50.31 o 
  -1  -6   5     2988.70     3042.71     45.88 o 
   0  -6   5     5451.81     5410.81     70.79 o 
   1  -6   5     2788.38     2686.66     30.77 o 
   2  -6   5      802.00      844.97     24.10 o 
   3  -6   5     1213.16     1208.03     27.99 o 
   4  -6   5      249.37      258.06     13.99 o 
   5  -6   5      121.92      104.15     10.10 o 
   6  -6   5     1940.67     1952.83     43.53 o 
   7  -6   5      747.48      783.53     27.21 o 
   8  -6   5       91.16      106.48     10.88 o 
  -7  -5   5      151.25      165.58      8.74 o 
  -6  -5   5      562.00      540.46     13.46 o 
  -5  -5   5       38.16       34.78     10.10 o 
  -4  -5   5     2828.27     2724.54     36.16 o 
  -3  -5   5    24905.83    25001.04    187.22 o 
  -2  -5   5    18376.72    18489.95    174.99 o 
  -1  -5   5      122.33      157.01      9.33 o 
   0  -5   5       25.93       11.87      2.99 o 
   1  -5   5      150.78      163.62      6.60 o 
   2  -5   5      150.34      152.58      6.53 o 
   3  -5   5     1338.60     1368.75     35.37 o 
   4  -5   5     1201.34     1116.30     27.99 o 
   5  -5   5       95.48       94.83      9.33 o 
   6  -5   5     2623.75     2590.49     50.53 o 
   7  -5   5     2594.15     2672.06     54.42 o 
   8  -5   5        0.46        2.33      4.66 o 
  -8  -4   5      548.00      496.69     19.43 o 
  -6  -4   5     2800.22     2786.11     31.32 o 
  -5  -4   5     2625.84     2612.85     28.31 o 
  -4  -4   5     6301.69     6027.99     57.57 o 
  -3  -4   5       29.67       19.56      3.30 o 
  -2  -4   5      843.15      942.95     22.54 o 
  -1  -4   5     2848.69     2845.58     29.78 o 
   0  -4   5     1737.31     1769.65     21.36 o 
   1  -4   5      693.08      698.17     12.36 o 
   2  -4   5     4473.37     4416.74     42.90 o 
   3  -4   5    14169.93    14321.29    286.57 o 
   4  -4   5     3922.87     3741.92     58.32 o 
   5  -4   5     1215.15     1147.38     29.54 o 
   6  -4   5       83.43       78.50      9.33 o 
   7  -4   5        9.57       15.55      7.00 o 
   8  -4   5      133.97      141.46     12.44 o 
  -9  -3   5      618.12      573.65     21.76 o 
  -8  -3   5      373.69      362.01     11.26 o 
  -7  -3   5     1213.76     1244.99     20.25 o 
  -6  -3   5     6385.69     6016.97     85.57 o 
  -5  -3   5      192.45      194.65      8.14 o 
  -4  -3   5     3321.15     3305.88     26.33 o 
  -3  -3   5      473.11      520.42      7.74 o 
  -2  -3   5        7.75        5.79      3.11 o 
  -1  -3   5    10861.32    10915.85     89.13 o 
   0  -3   5    61451.98    61217.95    471.70 o 
   1  -3   5      640.15      635.91     15.94 o 
   2  -3   5     1041.93      958.12     20.21 o 
   3  -3   5     7291.94     7185.31     64.64 o 
   4  -3   5     1144.98     1132.62     27.21 o 
   5  -3   5      160.07      166.34     11.66 o 
   6  -3   5       11.00        8.55      6.22 o 
   7  -3   5       49.52       62.18     10.10 o 
   8  -3   5      403.74      398.75     20.99 o 
 -10  -2   5      474.26      463.26     20.99 o 
  -9  -2   5      440.97      475.70     20.21 o 
  -8  -2   5        7.26        4.27      3.30 o 
  -7  -2   5      981.67     1016.28     17.26 o 
  -6  -2   5      320.30      332.37      9.72 o 
  -5  -2   5      184.31      166.32      5.00 o 
  -4  -2   5        1.03        3.89      3.89 o 
  -3  -2   5       38.62       55.96      6.22 o 
  -2  -2   5       26.87       17.10      3.89 o 
  -1  -2   5    14860.83    14620.45    115.61 o 
   0  -2   5    78539.61    78428.02    599.67 o 
   1  -2   5    16558.36    17135.39    135.94 o 
   2  -2   5      548.09      566.99     11.26 o 
   3  -2   5      106.01      115.04      6.05 o 
   4  -2   5      599.34      593.09     19.43 o 
   5  -2   5     1539.25     1557.89     35.76 o 
   6  -2   5     1149.47     1145.03     31.87 o 
   7  -2   5     2648.12     2623.10     54.42 o 
   8  -2   5     1385.20     1422.55     40.42 o 
 -11  -1   5      515.05      531.67     24.10 o 
 -10  -1   5       10.09       10.10      7.00 o 
  -9  -1   5       10.21        7.77      6.22 o 
  -8  -1   5       19.09       20.99      6.22 o 
  -7  -1   5     1663.78     1707.15     22.69 o 
  -6  -1   5      287.34      273.78      7.84 o 
  -5  -1   5     1778.23     1818.51     33.43 o 
  -4  -1   5      508.35      680.16     17.88 o 
  -3  -1   5      379.62      290.72     11.66 o 
  -2  -1   5     1954.68     1997.61     34.21 o 
  -1  -1   5     1104.96     1055.11     13.22 o 
   0  -1   5     1991.42     2082.20     26.83 o 
   1  -1   5     1136.13     1185.94     16.46 o 
   2  -1   5       21.80       20.12      3.54 o 
   3  -1   5     2319.36     2402.53     28.57 o 
   4  -1   5      114.76      116.59     10.10 o 
   5  -1   5     2494.02     2507.34     47.43 o 
   6  -1   5    10366.09    10384.01    136.94 o 
   7  -1   5      774.35      805.29     28.76 o 
   8  -1   5       65.75       55.96     10.10 o 
 -12   0   5       76.59       60.63     10.88 o 
 -11   0   5      259.70      288.37     17.88 o 
 -10   0   5      341.46      346.67     18.65 o 
  -9   0   5       94.35       90.16     10.10 o 
  -8   0   5      348.22      339.67     16.32 o 
  -7   0   5      414.55      408.37     15.16 o 
  -6   0   5      215.72      203.65     10.88 o 
  -5   0   5       76.48       55.96      6.22 o 
  -4   0   5      351.49      216.09     10.88 o 
  -3   0   5      113.58      146.13      9.33 o 
  -2   0   5       43.87       53.63      6.22 o 
  -1   0   5      741.42      775.11     10.78 o 
   0   0   5     2508.36     2518.04     26.46 o 
   1   0   5      740.71      707.64     12.61 o 
   2   0   5    12809.59    12776.28    135.51 o 
   3   0   5     8043.63     7854.25     70.97 o 
   4   0   5     8356.66     8368.21     76.47 o 
   5   0   5     2518.96     2581.20     48.98 o 
   6   0   5      501.89      506.80     22.54 o 
   7   0   5        7.47       15.55      7.77 o 
   8   0   5       36.72       45.86      9.33 o 
 -12   1   5      351.90      374.65     21.76 o 
 -11   1   5      620.59      617.17     26.43 o 
 -10   1   5      490.75      470.26     22.54 o 
  -9   1   5     1096.23     1096.83     31.87 o 
  -8   1   5      341.96      362.99     17.10 o 
  -7   1   5     1891.22     2010.95     26.79 o 
  -6   1   5        8.32        3.89      2.99 o 
  -5   1   5       17.85       11.66      4.66 o 
  -4   1   5      690.89      731.49     18.66 o 
  -3   1   5       26.41       39.64      5.44 o 
  -2   1   5      560.45      538.70     15.55 o 
  -1   1   5      162.49      158.57      9.33 o 
   0   1   5     1432.84     1308.98     17.15 o 
   1   1   5       32.43       41.82      4.09 o 
   2   1   5    16075.82    16103.86    131.55 o 
   3   1   5    18035.43    18346.46    150.03 o 
   4   1   5      425.10      420.31     11.73 o 
   5   1   5      666.98      677.82     24.10 o 
   6   1   5        4.04        0.00      6.22 o 
   7   1   5      564.54      614.84     25.65 o 
   8   1   5      975.49      949.11     34.20 o 
 -12   2   5      181.00      210.64     17.88 o 
 -11   2   5      771.35      729.89     28.76 o 
 -10   2   5      493.70      478.81     22.54 o 
  -9   2   5      855.91      813.08     27.21 o 
  -8   2   5      164.97      164.78     13.21 o 
  -7   2   5      341.25      337.45     10.27 o 
  -6   2   5      374.72      381.52     10.40 o 
  -5   2   5       36.67       34.95      4.09 o 
  -4   2   5     5799.16     5825.35     77.81 o 
  -3   2   5     1970.98     2032.52     35.77 o 
  -2   2   5      218.06      242.51     11.66 o 
  -1   2   5      126.73      161.31      7.38 o 
   0   2   5       28.46        5.29      2.59 o 
   1   2   5      110.56      123.71      6.53 o 
   2   2   5      258.42      233.72      8.79 o 
   3   2   5      103.59      110.83      6.60 o 
   4   2   5     1155.20     1145.49     20.56 o 
   5   2   5      151.13      140.69     12.44 o 
   6   2   5      498.12      484.25     22.54 o 
   7   2   5        3.70       21.76      8.55 o 
   8   2   5     1400.88     1388.34     41.98 o 
 -12   3   5     1224.20     1248.40     40.42 o 
 -11   3   5      465.37      520.78     24.87 o 
 -10   3   5      174.83      196.65     15.55 o 
  -9   3   5     1245.25     1246.88     34.98 o 
  -8   3   5      533.50      522.35     20.99 o 
  -7   3   5       24.36       66.07      8.55 o 
  -6   3   5       15.70       13.99      3.85 o 
  -5   3   5     4516.13     4591.65     46.47 o 
  -4   3   5      127.57      114.90      8.55 o 
  -3   3   5       32.10       28.74      3.73 o 
  -2   3   5      295.68      322.58     13.99 o 
  -1   3   5       87.26      125.78      5.97 o 
   0   3   5     3741.40     4020.66     40.52 o 
   1   3   5      624.54      603.70     13.16 o 
   2   3   5      212.43      213.63      9.06 o 
   3   3   5      182.40      176.20     14.38 o 
   4   3   5      227.99      226.40      9.85 o 
   5   3   5      927.45      965.44     30.32 o 
   6   3   5     2563.07     2504.13     53.64 o 
   7   3   5     1452.39     1493.29     42.75 o 
 -12   4   5      122.62       80.06     14.77 o 
 -11   4   5      140.07      144.57     15.55 o 
 -10   4   5     1294.50     1321.49     38.09 o 
  -9   4   5      467.59      501.35     22.54 o 
  -8   4   5     2456.80     2526.77     50.54 o 
  -7   4   5      373.63      406.52     18.65 o 
  -6   4   5     6764.88     6953.27     66.24 o 
  -5   4   5     4473.56     4530.54     46.47 o 
  -4   4   5      158.67      158.09      8.94 o 
  -3   4   5      309.78      307.35      8.40 o 
  -2   4   5      585.46      566.61      7.02 o 
  -1   4   5      387.59      425.98      7.20 o 
   0   4   5     2360.24     2408.20     29.00 o 
   1   4   5     1027.29     1022.88     20.60 o 
   2   4   5      327.74      334.09     11.26 o 
   3   4   5     2697.20     2622.34     34.91 o 
   4   4   5     2046.39     2005.68     30.51 o 
   5   4   5      848.93      874.48     29.54 o 
   6   4   5      388.38      384.76     20.99 o 
   7   4   5      431.78      429.84     22.54 o 
 -12   5   5      253.18      262.72     20.99 o 
 -11   5   5      315.73      324.12     20.99 o 
 -10   5   5       10.02       20.21      8.55 o 
  -9   5   5     1921.10     2082.67     48.20 o 
  -8   5   5    10175.91    10186.23    136.95 o 
  -7   5   5        0.57        6.22      7.00 o 
  -6   5   5     1651.72     1676.60     26.43 o 
  -5   5   5       13.75       24.97      4.97 o 
  -4   5   5      510.92      497.82      8.66 o 
  -3   5   5     1931.98     1949.27     15.85 o 
  -2   5   5     4459.67     4332.67     38.52 o 
  -1   5   5      694.61      691.67     12.07 o 
   0   5   5     3615.46     3601.12     39.96 o 
   1   5   5      688.62      664.41     15.94 o 
   2   5   5     1395.67     1359.97     23.07 o 
   3   5   5      368.17      350.96     12.09 o 
   4   5   5      111.14       98.37      7.64 o 
   5   5   5       82.49       86.69      7.08 o 
   6   5   5      193.25      170.22     15.55 o 
   7   5   5       78.41       66.07     13.21 o 
 -11   6   5       23.30       16.32     10.10 o 
 -10   6   5     2839.78     2908.46     62.20 o 
  -9   6   5     2856.81     2910.85     59.87 o 
  -8   6   5      243.21      216.86     15.55 o 
  -7   6   5     1379.04     1436.59     36.54 o 
  -6   6   5      342.35      340.46     16.32 o 
  -5   6   5      194.60      206.88      6.60 o 
  -4   6   5      145.37      158.59      8.24 o 
  -3   6   5    15960.83    15993.07     90.63 o 
  -2   6   5     1597.31     1613.56     15.05 o 
  -1   6   5      367.78      366.64     11.60 o 
   0   6   5      694.98      642.85     22.54 o 
   1   6   5      864.83      817.62     19.04 o 
   2   6   5      630.49      637.11     16.49 o 
   3   6   5      564.01      566.49     15.94 o 
   4   6   5      408.19      385.00     14.01 o 
   5   6   5       83.87       95.54     10.49 o 
   6   6   5       15.26       24.87      8.55 o 
 -11   7   5      125.72      136.80     17.10 o 
 -10   7   5        3.87       -7.00      6.22 o 
  -9   7   5        4.37       -0.78      7.00 o 
  -8   7   5      121.54      130.58     12.44 o 
  -7   7   5      109.13       80.06     10.88 o 
  -6   7   5     6667.88     6604.39     76.23 o 
  -5   7   5       59.13       63.54      6.46 o 
  -4   7   5     3943.01     3954.54     34.05 o 
  -3   7   5     2983.55     2962.38     37.60 o 
  -2   7   5     6147.29     6071.79     47.89 o 
  -1   7   5     1465.94     1464.58     18.56 o 
   0   7   5      345.89      355.72      9.70 o 
   1   7   5      206.75      212.20     14.77 o 
   2   7   5     1851.03     1744.95     28.82 o 
   3   7   5       82.05       83.56      7.69 o 
   4   7   5      341.42      331.03     13.71 o 
   5   7   5       53.94       39.51      6.16 o 
   6   7   5        1.81       38.09     10.88 o 
 -11   8   5      390.11      364.54     24.10 o 
 -10   8   5      350.16      380.87     21.76 o 
  -9   8   5       16.80        9.33      7.77 o 
  -8   8   5       23.45       25.65      9.33 o 
  -7   8   5     1749.56     1849.42     42.76 o 
  -6   8   5    12875.28    13138.26    165.78 o 
  -5   8   5     3481.27     3489.07     32.27 o 
  -4   8   5       42.06       49.66      4.68 o 
  -3   8   5       27.10       32.41      4.28 o 
  -2   8   5       17.84       14.51      4.04 o 
  -1   8   5        0.15        0.81      3.42 o 
   0   8   5       15.89        8.96      5.22 o 
   1   8   5     1540.38     1499.46     21.18 o 
   2   8   5      325.18      321.02     18.65 o 
   3   8   5     1506.22     1468.63     28.30 o 
   4   8   5      468.06      443.31     15.66 o 
   5   8   5      256.15      292.25     20.21 o 
 -10   9   5      829.10      842.60     32.65 o 
  -9   9   5     2335.57     2358.68     54.42 o 
  -8   9   5       27.35       13.21      9.33 o 
  -7   9   5     5863.10     6058.28     93.32 o 
  -6   9   5     2814.78     2865.01     54.42 o 
  -5   9   5      155.07      151.72      6.74 o 
  -4   9   5      127.77      140.45      6.57 o 
  -3   9   5      984.23     1025.82     15.91 o 
  -2   9   5        1.75        1.69      3.27 o 
  -1   9   5     1442.04     1402.71     19.80 o 
   0   9   5     7071.98     7152.66     59.07 o 
   1   9   5     3293.07     3218.05     34.74 o 
   2   9   5        1.30       11.21      3.72 o 
   3   9   5        0.00        6.94      3.72 o 
   4   9   5      210.86      215.30     15.55 o 
 -10  10   5     2455.84     2482.28     59.86 o 
  -8  10   5      141.05      132.14     13.99 o 
  -7  10   5      367.91      359.88     20.99 o 
  -6  10   5      168.63      164.78     14.77 o 
  -5  10   5      267.40      241.85     10.95 o 
  -4  10   5     3525.86     3452.48     42.07 o 
  -3  10   5      635.77      651.13     13.25 o 
  -2  10   5      262.85      273.04      9.36 o 
  -1  10   5     1173.17     1147.35     24.19 o 
   0  10   5     1704.20     1711.49     23.97 o 
   1  10   5      459.40      445.76     12.23 o 
   2  10   5      158.80      149.91      7.60 o 
   3  10   5      559.16      563.72     28.54 o 
  -9  11   5        6.07      -10.88      7.77 o 
  -8  11   5       44.41       30.31     10.10 o 
  -7  11   5      142.98      132.14     13.99 o 
  -6  11   5       19.15       23.32      8.55 o 
  -5  11   5      308.14      304.69     17.10 o 
  -4  11   5     3005.81     2995.44     39.95 o 
  -3  11   5     8215.30     8278.67     66.02 o 
  -2  11   5      183.92      205.69      8.62 o 
  -1  11   5       59.34       45.91      5.35 o 
   0  11   5      126.07      113.45     10.45 o 
   1  11   5      501.97      486.60     12.95 o 
   2  11   5       15.01       21.29      6.34 o 
   3  11   5     1211.95     1199.52     27.60 o 
  -9  12   5      552.66      574.42     27.98 o 
  -8  12   5        5.92       -3.11      7.77 o 
  -7  12   5     2107.67     2167.37     51.31 o 
  -4  12   5     3852.15     3819.18     72.31 o 
  -3  12   5     1238.11     1201.87     19.63 o 
  -2  12   5       30.49       42.09      4.74 o 
  -1  12   5      144.83      165.53      8.97 o 
   0  12   5       14.32       12.17      5.07 o 
   1  12   5      212.78      209.42      9.53 o 
  -4  13   5       63.24       63.74      9.33 o 
  -3  13   5       49.67       22.02      4.94 o 
  -2  13   5      577.08      587.05     20.93 o 
  -1  13   5      521.90      563.44     14.48 o 
  -4  14   5        0.13       15.55      7.00 o 
  -3  14   5      220.67      245.62     19.43 o 
  -1 -14   6       29.26       41.19     10.88 o 
   0 -14   6      755.62      755.54     28.76 o 
  -4 -13   6       58.46       61.14      7.96 o 
  -3 -13   6       30.96       47.41      9.33 o 
  -2 -13   6      750.96      811.51     28.76 o 
  -1 -13   6       34.70       33.42      7.77 o 
   0 -13   6     1113.92     1116.24     33.43 o 
   1 -13   6       83.68       76.17     10.10 o 
   2 -13   6      261.83      258.83     17.10 o 
   3 -13   6      358.12      369.21     20.21 o 
  -5 -12   6     2073.47     2130.04     50.53 o 
  -4 -12   6      350.28      341.41     13.46 o 
  -3 -12   6      201.53      207.53     14.77 o 
  -2 -12   6      338.56      336.56     17.88 o 
  -1 -12   6      405.63      419.73     20.21 o 
   0 -12   6       29.52       45.86      9.33 o 
   1 -12   6      251.06      233.96     16.32 o 
   2 -12   6       17.33       27.20      7.00 o 
   3 -12   6      401.75      367.65     19.43 o 
   4 -12   6       46.51       55.96      8.55 o 
  -6 -11   6      469.11      530.66     17.10 o 
  -5 -11   6      245.76      223.99     13.21 o 
  -4 -11   6       49.18       47.88      6.60 o 
  -3 -11   6      480.29      477.70     14.56 o 
  -2 -11   6      462.74      447.72     20.21 o 
  -1 -11   6      115.27      100.27     10.88 o 
   0 -11   6     5235.86     5221.06     80.10 o 
   1 -11   6     2884.14     2875.84     54.42 o 
   2 -11   6       61.12       69.18     10.10 o 
   3 -11   6      101.02       78.50     10.10 o 
   4 -11   6       11.56       14.77      6.22 o 
   5 -11   6       24.69       29.54      7.00 o 
  -6 -10   6       14.36       12.55      5.83 o 
  -5 -10   6        0.06       -2.72      4.95 o 
  -4 -10   6       82.98       90.86      7.96 o 
  -3 -10   6     4666.42     4550.67     50.03 o 
  -2 -10   6     2061.21     2114.56     42.76 o 
  -1 -10   6      236.78      242.51     14.77 o 
   0 -10   6     1581.89     1615.39     36.54 o 
   1 -10   6     1095.77     1064.18     29.54 o 
   2 -10   6      690.16      660.71     23.32 o 
   3 -10   6       50.01       64.51      9.33 o 
   4 -10   6       61.39       64.51      9.33 o 
   5 -10   6      300.57      297.70     17.10 o 
   6 -10   6      711.47      716.67     27.21 o 
  -6  -9   6     1262.59     1343.32     24.72 o 
  -5  -9   6      301.85      283.83     11.81 o 
  -4  -9   6     3552.84     3608.76     42.04 o 
  -3  -9   6     7888.73     7597.57     70.67 o 
  -2  -9   6     3496.46     3467.83     56.76 o 
  -1  -9   6      633.07      608.63     20.21 o 
   0  -9   6      486.16      509.91     19.43 o 
   1  -9   6        2.82       -2.99      3.54 o 
   2  -9   6      779.29      774.24     28.37 o 
   3  -9   6      594.18      554.22     20.99 o 
   4  -9   6     1161.00     1079.73     31.09 o 
   5  -9   6       53.64       42.75      7.77 o 
   6  -9   6       72.09       77.73     10.10 o 
   7  -9   6       99.32       88.61     11.66 o 
  -6  -8   6     9390.83     9229.27     84.43 o 
  -5  -8   6     2097.69     2152.70     29.96 o 
  -4  -8   6     1707.08     1737.52     25.27 o 
  -3  -8   6      227.40      207.94      9.34 o 
  -2  -8   6      135.25      126.69     10.88 o 
  -1  -8   6       26.93       21.76      7.00 o 
   0  -8   6       11.72       27.98      7.00 o 
   1  -8   6      363.20      357.34     11.26 o 
   2  -8   6     1695.62     1730.05     25.56 o 
   3  -8   6     7785.68     7815.36    105.79 o 
   4  -8   6      554.07      562.76     21.76 o 
   5  -8   6        0.86        7.77      5.44 o 
   6  -8   6       20.58       31.09      7.00 o 
   7  -8   6      199.71      231.63     16.32 o 
  -6  -7   6     2721.76     2724.32     33.81 o 
  -5  -7   6      172.79      177.88      9.33 o 
  -4  -7   6     1219.89     1246.40     20.32 o 
  -3  -7   6        7.36        2.70      4.65 o 
  -2  -7   6       63.71       55.96      8.55 o 
  -1  -7   6     4296.17     4144.97     59.88 o 
   0  -7   6     4631.23     4744.49     49.10 o 
   1  -7   6     1953.67     1981.43     26.92 o 
   2  -7   6       46.21       40.43      4.95 o 
   3  -7   6     2449.45     2346.38     44.32 o 
   4  -7   6       14.76       17.10      6.22 o 
   5  -7   6       15.08       24.09      7.00 o 
   6  -7   6       18.74       15.55      7.00 o 
   7  -7   6      359.94      361.43     19.43 o 
  -6  -6   6      276.35      302.55     10.71 o 
  -5  -6   6      321.33      313.04     10.71 o 
  -4  -6   6     7371.37     7467.39     65.72 o 
  -3  -6   6     5467.42     5364.42     49.20 o 
  -2  -6   6      734.52      781.17     15.27 o 
  -1  -6   6     7551.87     7359.43     67.66 o 
   0  -6   6     6110.69     6079.16     68.06 o 
   1  -6   6     2686.67     2695.72     41.99 o 
   2  -6   6        8.38        5.44      3.30 o 
   3  -6   6      131.40      137.58     10.10 o 
   4  -6   6      643.78      628.07     21.76 o 
   5  -6   6     1170.72     1123.26     31.09 o 
   6  -6   6      822.21      739.23     26.43 o 
   7  -6   6     4375.87     4381.48     76.98 o 
   8  -6   6      140.87      132.14     13.99 o 
  -8  -5   6       77.27       83.17     10.10 o 
  -7  -5   6      720.86      730.67     24.87 o 
  -6  -5   6       92.79      109.90      6.85 o 
  -5  -5   6     1674.35     1694.08     21.97 o 
  -4  -5   6    23306.36    23154.20    147.50 o 
  -3  -5   6    13189.62    12983.85     86.33 o 
  -2  -5   6        6.66        3.50      3.30 o 
  -1  -5   6      370.18      367.10     16.32 o 
   0  -5   6      319.53      323.53      9.30 o 
   1  -5   6     2205.11     2206.89     27.18 o 
   2  -5   6      627.96      663.43     13.46 o 
   3  -5   6      943.99      928.92     24.87 o 
   4  -5   6      269.53      266.61     13.99 o 
   5  -5   6     2893.97     3064.83     55.98 o 
   6  -5   6     1441.15     1468.43     38.09 o 
   7  -5   6      119.10      160.12     13.99 o 
   8  -5   6       49.25       38.86      9.33 o 
  -8  -4   6     3964.01     3794.50     66.09 o 
  -7  -4   6      600.86      599.30     21.76 o 
  -6  -4   6      956.42      955.68     17.00 o 
  -5  -4   6      111.62      106.98      5.00 o 
  -4  -4   6     6413.93     6386.45     46.44 o 
  -3  -4   6      472.84      491.46     10.46 o 
  -2  -4   6        8.39        4.04      7.00 o 
  -1  -4   6        0.46        0.95      2.43 o 
   0  -4   6     1231.45     1259.43     18.04 o 
   1  -4   6      800.97      817.83     14.26 o 
   2  -4   6     8125.22     8389.08     74.80 o 
   3  -4   6     4200.22     4260.75     62.99 o 
   4  -4   6      244.97      263.50     13.99 o 
   5  -4   6     2831.62     2906.22     53.65 o 
   6  -4   6      106.35      115.04     11.66 o 
   7  -4   6      148.16      160.12     13.99 o 
   8  -4   6        0.76       11.66      7.00 o 
 -10  -3   6       47.85       41.97      8.55 o 
  -9  -3   6        3.40       24.87      7.00 o 
  -8  -3   6      224.98      237.85     13.99 o 
  -7  -3   6        7.45       28.76      7.00 o 
  -6  -3   6       17.83       22.54      6.22 o 
  -5  -3   6      252.28      260.59      6.83 o 
  -4  -3   6      933.86      897.08     24.10 o 
  -3  -3   6      785.59      787.26     12.65 o 
  -2  -3   6      740.52      750.28     11.92 o 
  -1  -3   6      794.03      812.62     14.38 o 
   0  -3   6    25070.01    26546.99    206.74 o 
   1  -3   6       40.92       63.52      4.65 o 
   2  -3   6     5191.16     5274.16     64.95 o 
   3  -3   6     1587.71     1566.84     22.22 o 
   4  -3   6      113.52      108.04     10.10 o 
   5  -3   6      785.75      789.76     25.65 o 
   6  -3   6      170.45      156.23     13.21 o 
   7  -3   6       31.81       35.75      9.33 o 
   8  -3   6      533.21      515.34     24.87 o 
 -11  -2   6      885.50      872.15     31.09 o 
 -10  -2   6       26.22       22.54      7.77 o 
  -9  -2   6      132.46      122.81     11.66 o 
  -8  -2   6      214.34      206.75     13.21 o 
  -7  -2   6      153.84      143.79     11.66 o 
  -6  -2   6       10.66        6.22      5.44 o 
  -5  -2   6      162.90      166.34     10.88 o 
  -4  -2   6       20.65       10.88      4.66 o 
  -3  -2   6       86.63      109.59      8.55 o 
  -2  -2   6      796.47      709.73     19.43 o 
  -1  -2   6    12456.89    12759.95    103.11 o 
   0  -2   6     6254.12     6601.26     58.59 o 
   1  -2   6        9.96       17.77     10.10 o 
   2  -2   6      217.66      225.24      7.96 o 
   3  -2   6      483.68      465.69     11.50 o 
   4  -2   6     1748.74     1696.31     36.54 o 
   5  -2   6     2649.33     2720.36     52.09 o 
   6  -2   6     1841.42     1854.08     43.53 o 
   7  -2   6      725.79      744.66     27.98 o 
   8  -2   6     1072.77     1104.58     36.53 o 
 -12  -1   6     1471.77     1452.08     42.75 o 
 -11  -1   6      595.09      575.20     24.87 o 
 -10  -1   6      622.61      614.07     24.87 o 
  -9  -1   6      552.27      516.13     21.76 o 
  -8  -1   6      258.92      259.61     13.99 o 
  -7  -1   6     2019.13     2068.00     39.65 o 
  -6  -1   6     3587.57     3593.42     57.54 o 
  -5  -1   6     6311.51     6352.24     87.13 o 
  -4  -1   6      137.79      181.88     10.88 o 
  -3  -1   6     1440.33     1410.30     29.54 o 
  -2  -1   6     1663.12     1684.04     31.88 o 
  -1  -1   6      284.63      253.72      6.59 o 
   0  -1   6     1596.16     1729.78     21.25 o 
   1  -1   6      582.57      582.58     11.73 o 
   2  -1   6       18.37       24.37      4.09 o 
   3  -1   6      789.19      744.81     15.11 o 
   4  -1   6      144.95      157.01     11.66 o 
   5  -1   6     4507.14     4525.72     73.10 o 
   6  -1   6     2971.78     2925.63     57.53 o 
   7  -1   6     1173.66     1204.09     36.53 o 
   8  -1   6      744.80      781.97     31.09 o 
 -12   0   6       95.67      109.59     13.99 o 
 -11   0   6       60.90       61.40     10.88 o 
 -10   0   6      122.26      139.13     13.21 o 
  -9   0   6     2791.86     2700.95     53.65 o 
  -8   0   6     1873.78     1900.79     41.98 o 
  -7   0   6        2.35        0.00      4.66 o 
  -6   0   6      286.58      281.38     13.21 o 
  -5   0   6     2819.48     2902.74     47.43 o 
  -4   0   6      917.24      952.28     23.32 o 
  -3   0   6        1.11        5.44      4.66 o 
  -2   0   6      170.76      177.22     10.88 o 
  -1   0   6     2396.56     2420.63     41.21 o 
   0   0   6        0.06        3.89      2.09 o 
   1   0   6     1855.00     1764.79     23.01 o 
   2   0   6     1715.52     1767.97     23.91 o 
   3   0   6     8482.84     8554.26     77.84 o 
   4   0   6       11.87       12.44      5.44 o 
   5   0   6     1765.53     1793.45     41.20 o 
   6   0   6      200.75      216.08     16.32 o 
   7   0   6       14.96       28.76      8.55 o 
 -12   1   6       85.08       73.84     12.44 o 
 -11   1   6        0.94       -5.44      6.22 o 
 -10   1   6     1461.01     1459.89     39.65 o 
  -9   1   6     5292.27     5263.31     84.77 o 
  -8   1   6     5493.74     5552.24     85.55 o 
  -7   1   6        9.76       21.59      4.09 o 
  -6   1   6       17.10       20.99      6.22 o 
  -5   1   6      132.63      140.69     10.10 o 
  -4   1   6      626.80      640.53     18.66 o 
  -3   1   6      804.51      784.36     20.99 o 
  -2   1   6       45.51       33.42      6.22 o 
  -1   1   6      214.78      275.16     13.21 o 
   0   1   6        3.23        3.46      2.70 o 
   1   1   6       43.20       55.67      6.22 o 
   2   1   6      697.72      671.82     14.56 o 
   3   1   6      418.50      395.06     15.16 o 
   4   1   6        4.78       -2.33      5.44 o 
   5   1   6       33.33       40.42      8.55 o 
   6   1   6      843.01      848.83     30.32 o 
   7   1   6      669.27      664.59     27.98 o 
 -12   2   6     5197.84     5291.46     94.09 o 
 -11   2   6      505.17      509.90     24.87 o 
 -10   2   6     1118.95     1104.60     34.20 o 
  -9   2   6     3722.98     3847.32     69.20 o 
  -8   2   6      320.69      299.25     16.32 o 
  -7   2   6     2593.17     2649.38     41.99 o 
  -6   2   6        3.93       -1.42      3.89 o 
  -5   2   6      202.55      180.33     10.88 o 
  -4   2   6        8.66       17.10      5.44 o 
  -3   2   6    25291.71    25459.59    293.50 o 
  -2   2   6      247.92      335.79     13.99 o 
  -1   2   6       52.69       46.12      3.88 o 
   0   2   6      807.85      911.53     15.49 o 
   1   2   6      590.43      599.32     16.32 o 
   2   2   6      128.01      129.85     12.44 o 
   3   2   6      129.96      114.50      7.40 o 
   4   2   6      599.72      564.31     14.81 o 
   5   2   6       12.49       17.88      7.00 o 
   6   2   6       58.33       72.29     10.88 o 
   7   2   6       60.30       66.07     11.66 o 
 -12   3   6     2800.20     2841.52     64.53 o 
 -11   3   6      815.70      791.30     30.32 o 
 -10   3   6      379.13      398.75     20.99 o 
  -9   3   6     1007.56     1028.41     31.87 o 
  -8   3   6      181.94      162.45     13.21 o 
  -7   3   6     2243.70     2248.01     30.10 o 
  -6   3   6     7730.26     7577.11     71.52 o 
  -5   3   6     4456.41     4271.44     45.10 o 
  -4   3   6      741.17      746.33     14.50 o 
  -3   3   6      448.15      431.41     16.32 o 
  -2   3   6     1142.54     1118.68     27.21 o 
  -1   3   6      275.10      260.43      8.19 o 
   0   3   6      545.84      541.12     12.14 o 
   1   3   6     1221.25     1185.90     19.70 o 
   2   3   6      151.99      180.58     22.54 o 
   3   3   6       50.27       51.21      8.55 o 
   4   3   6     1571.73     1473.82     25.27 o 
   5   3   6      210.53      198.98     15.55 o 
   6   3   6       10.35        8.55      7.77 o 
   7   3   6       17.71       18.65      9.33 o 
 -12   4   6       59.95       46.64     11.66 o 
 -11   4   6       88.78       76.17     11.66 o 
 -10   4   6        5.29       10.10      7.00 o 
  -9   4   6       12.38       16.32      7.00 o 
  -8   4   6      517.87      514.57     21.76 o 
  -7   4   6      726.39      738.88     16.15 o 
  -6   4   6     8664.38     8638.29     80.33 o 
  -5   4   6     5239.99     5181.54     52.79 o 
  -4   4   6      424.58      403.92     10.62 o 
  -3   4   6      445.43      457.11     11.02 o 
  -2   4   6      199.88      196.11      4.46 o 
  -1   4   6       20.72       17.64      2.80 o 
   0   4   6      351.17      394.39     11.39 o 
   1   4   6     2229.51     2073.36     44.32 o 
   2   4   6     1392.74     1397.39     23.62 o 
   3   4   6      552.35      541.78     14.84 o 
   4   4   6       63.75       55.96      6.53 o 
   5   4   6        1.67       10.10      8.55 o 
   6   4   6       33.48       48.19     10.10 o 
 -12   5   6      217.46      188.10     19.43 o 
 -11   5   6      100.31       77.73     12.44 o 
 -10   5   6     5976.23     5874.60     97.21 o 
  -9   5   6     2510.45     2690.75     55.98 o 
  -8   5   6      232.33      223.86     14.77 o 
  -7   5   6      621.82      652.94     23.32 o 
  -6   5   6      325.02      329.88     11.54 o 
  -5   5   6      712.83      730.19     22.15 o 
  -4   5   6       21.46       21.43      4.00 o 
  -3   5   6        2.04        6.81      2.36 o 
  -2   5   6      807.87      807.21      9.63 o 
  -1   5   6     3080.44     2951.67     52.88 o 
   0   5   6     3659.44     3651.70     41.29 o 
   1   5   6     2627.67     2570.27     33.97 o 
   2   5   6       14.13        8.09      4.65 o 
   3   5   6      583.25      560.78     18.27 o 
   4   5   6      164.12      167.03      9.85 o 
   5   5   6        7.63       17.88      7.77 o 
 -11   6   6     1286.75     1261.62     40.42 o 
 -10   6   6     6829.92     6796.61    108.10 o 
  -9   6   6     1342.49     1473.87     40.42 o 
  -8   6   6       57.25       61.40      9.33 o 
  -7   6   6     1401.53     1463.80     35.76 o 
  -6   6   6      289.95      301.03     11.26 o 
  -5   6   6      133.79      159.79      8.74 o 
  -4   6   6     5862.77     5863.84     45.25 o 
  -3   6   6    11022.19    10964.51     79.77 o 
  -2   6   6     3552.65     3473.76     40.46 o 
  -1   6   6        0.70       -0.51      3.27 o 
   0   6   6     1603.77     1582.95     41.98 o 
   1   6   6      195.85      184.32      9.61 o 
   2   6   6      589.91      535.28     16.71 o 
   3   6   6      716.69      690.48     20.60 o 
   4   6   6      863.89      845.58     20.61 o 
   5   6   6      159.01      143.02     13.99 o 
 -11   7   6      736.58      715.12     30.31 o 
 -10   7   6       16.66       20.99      7.00 o 
  -9   7   6      200.66      224.63     16.32 o 
  -8   7   6      232.12      208.31     15.55 o 
  -7   7   6      596.54      531.68     21.76 o 
  -6   7   6      557.18      588.27     28.76 o 
  -5   7   6       27.71       34.80      5.75 o 
  -4   7   6     1247.32     1287.65     21.58 o 
  -3   7   6     1673.91     1644.72     18.86 o 
  -2   7   6       86.91       98.19      5.64 o 
  -1   7   6     1362.17     1276.34     17.65 o 
   0   7   6      485.39      495.47     11.26 o 
   1   7   6        1.58       10.10      6.22 o 
   2   7   6        8.19       12.72      5.20 o 
   3   7   6     3981.51     3935.10     50.80 o 
   4   7   6     2707.50     2624.63     57.53 o 
   5   7   6       45.28       36.53     10.10 o 
 -11   8   6      319.50      293.03     20.99 o 
 -10   8   6      481.85      392.53     21.76 o 
  -9   8   6      267.88      261.16     17.88 o 
  -8   8   6      427.98      428.29     21.76 o 
  -7   8   6     6082.20     6378.15     95.66 o 
  -6   8   6     1304.56     1349.89     23.64 o 
  -5   8   6       46.41       50.64      6.05 o 
  -4   8   6        0.81       -2.29      5.83 o 
  -3   8   6      185.29      181.45      7.27 o 
  -2   8   6      409.00      414.66     10.02 o 
  -1   8   6      191.96      185.85      7.60 o 
   0   8   6     1257.86     1255.33     18.87 o 
   1   8   6      552.44      568.10     20.86 o 
   2   8   6     1002.35     1018.30     33.43 o 
   3   8   6     2484.44     2497.30     38.98 o 
   4   8   6     1637.08     1648.78     45.09 o 
 -10   9   6      258.13      258.83     19.43 o 
  -9   9   6      771.89      813.84     31.09 o 
  -8   9   6     2680.12     2632.43     55.98 o 
  -7   9   6     4548.57     4785.31     79.31 o 
  -6   9   6      421.32      459.08     14.77 o 
  -5   9   6       31.27       34.22     10.88 o 
  -4   9   6      215.26      242.51     15.55 o 
  -3   9   6      363.58      376.86      9.64 o 
  -2   9   6      303.72      330.34      9.64 o 
  -1   9   6     4172.31     4207.10     39.88 o 
   0   9   6     8067.02     8032.25     65.45 o 
   1   9   6      384.31      378.27     11.34 o 
   2   9   6       40.44       48.23      5.30 o 
   3   9   6        0.25       14.17      9.57 o 
   4   9   6       12.25       27.20      7.00 o 
 -10  10   6      132.25      125.92     15.55 o 
  -9  10   6       13.10       27.98      9.33 o 
  -8  10   6      292.06      270.49     18.65 o 
  -7  10   6        2.59       -2.33      7.77 o 
  -6  10   6      595.05      609.40     24.10 o 
  -5  10   6        7.21       15.55      7.77 o 
  -4  10   6       70.05       76.17     10.88 o 
  -3  10   6     1706.94     1730.31     27.99 o 
  -2  10   6       66.65       72.80      5.54 o 
  -1  10   6     2160.52     2073.32     26.17 o 
   0  10   6     1313.41     1349.38     25.26 o 
   1  10   6       20.13       15.08      3.87 o 
   2  10   6       99.20       96.06     12.20 o 
   3  10   6        0.53        7.38      7.42 o 
  -9  11   6      127.30      105.71     13.21 o 
  -8  11   6       22.54       17.10      7.77 o 
  -7  11   6      767.24      783.53     28.76 o 
  -5  11   6      511.47      561.20     24.10 o 
  -4  11   6     1299.60     1334.71     38.09 o 
  -3  11   6     1119.35     1118.58     35.76 o 
  -2  11   6      761.48      768.07     15.46 o 
  -1  11   6      281.51      279.81     10.44 o 
   0  11   6     1462.76     1398.13     27.78 o 
   1  11   6      734.44      701.40     16.07 o 
   2  11   6      424.83      393.46     12.50 o 
  -5  12   6      407.17      390.20     20.99 o 
  -4  12   6     1320.22     1353.36     39.64 o 
  -3  12   6        1.83       13.99      7.00 o 
  -2  12   6       77.21       70.73      5.74 o 
  -1  12   6      159.02      161.84     19.38 o 
   0  12   6       63.77       59.92      5.64 o 
   1  12   6       65.84       53.77      8.16 o 
  -4  13   6        6.10       17.10      8.55 o 
  -3  13   6       14.71       17.88      8.55 o 
  -2  13   6       22.83       21.76      9.33 o 
  -1  13   6      331.54      364.18     21.76 o 
  -3 -13   7     2637.06     2680.54     56.75 o 
  -2 -13   7      824.81      823.17     28.76 o 
  -1 -13   7       25.45       26.43      8.55 o 
   0 -13   7      211.80      237.84     16.32 o 
   1 -13   7      153.97      157.78     13.21 o 
   2 -13   7      262.48      264.27     17.10 o 
  -5 -12   7      812.18      858.67     20.86 o 
  -4 -12   7       23.89        6.22      7.77 o 
  -3 -12   7       15.39        9.33      7.77 o 
  -2 -12   7      258.72      275.15     16.32 o 
  -1 -12   7        2.63        6.22      6.22 o 
   0 -12   7     1447.81     1550.04     38.87 o 
   1 -12   7     2056.19     2157.26     47.42 o 
   2 -12   7       64.24       57.52      8.55 o 
   3 -12   7      918.04      918.79     31.09 o 
   4 -12   7      256.23      246.40     17.88 o 
  -5 -11   7       16.92       12.22     10.88 o 
  -4 -11   7      563.81      541.94     15.66 o 
  -3 -11   7      960.62      975.54     29.54 o 
  -2 -11   7       14.90       10.10      7.00 o 
  -1 -11   7     2383.08     2205.55     45.87 o 
   0 -11   7     2781.02     2834.59     54.42 o 
   1 -11   7     1158.31     1154.69     25.26 o 
   2 -11   7      124.32      123.59     11.66 o 
   3 -11   7      230.01      256.50     16.32 o 
   4 -11   7      118.23      104.15     10.88 o 
   5 -11   7        3.79       14.77      7.00 o 
  -5 -10   7       35.32       33.98      6.30 o 
  -4 -10   7      432.09      428.35     13.74 o 
  -3 -10   7     3128.56     3179.91     55.98 o 
  -2 -10   7      142.65      131.36     11.66 o 
  -1 -10   7     2212.47     2074.94     42.76 o 
   0 -10   7      560.42      560.74     15.36 o 
   1 -10   7       31.80       35.40      5.41 o 
   2 -10   7       59.48       43.53      9.33 o 
   3 -10   7       57.91       59.85      9.33 o 
   4 -10   7      357.87      325.68     17.88 o 
   5 -10   7       41.30       41.97      9.33 o 
  -5  -9   7      180.53      188.06     10.16 o 
  -4  -9   7     2374.66     2275.17     30.77 o 
  -3  -9   7     3080.64     2956.81     51.31 o 
  -2  -9   7      125.97      122.03     10.88 o 
  -1  -9   7       33.96       33.36      5.20 o 
   0  -9   7      264.12      280.12     10.71 o 
   1  -9   7      565.16      557.23     14.56 o 
   2  -9   7      460.44      473.37     19.43 o 
   3  -9   7     6975.04     7147.64    102.66 o 
   4  -9   7     4823.22     5015.47     80.87 o 
   5  -9   7      119.86      106.49     11.66 o 
   6  -9   7      520.91      521.56     24.10 o 
  -9  -8   7      183.25      182.66     15.55 o 
  -5  -8   7        8.68        4.43      4.65 o 
  -4  -8   7       89.23       91.13      9.33 o 
  -3  -8   7      409.43      418.96     17.10 o 
  -2  -8   7        2.49        7.38      3.85 o 
  -1  -8   7        5.72        3.78      4.09 o 
   0  -8   7     2969.68     2979.51     37.03 o 
   1  -8   7      450.45      441.92     12.83 o 
   2  -8   7      610.23      613.29     20.99 o 
   3  -8   7     4371.21     4268.95     68.43 o 
   4  -8   7     1754.86     1753.00     40.42 o 
   5  -8   7        7.76       16.32      7.00 o 
   6  -8   7      452.13      434.50     20.99 o 
  -9  -7   7      350.74      328.01     19.43 o 
  -8  -7   7      479.86      518.45     24.10 o 
  -7  -7   7       34.00       38.86      8.55 o 
  -5  -7   7      150.62      165.21      8.24 o 
  -4  -7   7     2044.52     2047.00     59.86 o 
  -3  -7   7      198.94      201.36     17.88 o 
  -2  -7   7     1185.51     1207.74     20.69 o 
  -1  -7   7     1869.81     1838.17     26.23 o 
   0  -7   7     2401.73     2442.47     31.52 o 
   1  -7   7      857.45      827.25     16.76 o 
   2  -7   7      488.19      500.56     14.77 o 
   3  -7   7       30.36       35.75      7.77 o 
   4  -7   7      167.26      186.54     13.21 o 
   5  -7   7        2.32        7.77      5.44 o 
   6  -7   7      867.25      941.33     31.09 o 
   7  -7   7      502.41      517.67     24.87 o 
  -9  -6   7       34.46       21.76      7.77 o 
  -8  -6   7       24.28       18.65      7.77 o 
  -7  -6   7      619.74      559.66     23.32 o 
  -6  -6   7        1.14       -4.66      6.22 o 
  -5  -6   7       18.41       10.10      7.00 o 
  -4  -6   7     2697.73     2613.21     25.52 o 
  -3  -6   7     4453.61     4421.45     73.49 o 
  -2  -6   7      333.89      312.98     22.15 o 
  -1  -6   7     3454.81     3422.99     51.71 o 
   0  -6   7      593.74      622.88     13.94 o 
   1  -6   7       17.97       23.61      4.09 o 
   2  -6   7       90.94      109.04      6.30 o 
   3  -6   7       10.17       10.88      5.44 o 
   4  -6   7      150.80      152.34     11.66 o 
   5  -6   7     5245.96     5291.02     83.21 o 
   6  -6   7     4489.97     4569.72     78.53 o 
   7  -6   7     1583.55     1690.75     45.09 o 
  -8  -5   7       10.65        3.89      7.00 o 
  -7  -5   7     1462.94     1421.03     37.31 o 
  -6  -5   7     1704.05     1597.56     38.87 o 
  -5  -5   7       27.80       41.19      7.77 o 
  -4  -5   7      214.31      192.64      6.46 o 
  -3  -5   7       37.07       34.20      4.86 o 
  -2  -5   7      135.70      146.97      7.28 o 
  -1  -5   7       13.60       14.80      3.73 o 
   0  -5   7      364.85      405.92     10.88 o 
   1  -5   7     1225.66     1219.86     47.42 o 
   2  -5   7      170.55      176.62      7.96 o 
   3  -5   7      751.14      688.70     21.76 o 
   4  -5   7      920.75      923.47     27.21 o 
   5  -5   7     1049.62     1141.12     31.87 o 
   6  -5   7     3336.85     3369.62     64.53 o 
   7  -5   7        0.04        0.78      6.22 o 
 -10  -4   7       10.76        3.89      6.22 o 
  -8  -4   7      320.57      334.23     17.88 o 
  -7  -4   7       97.15      118.92     11.66 o 
  -6  -4   7      151.53      139.91     11.66 o 
  -5  -4   7       31.71       31.09      7.00 o 
  -4  -4   7       81.72       73.91      9.33 o 
  -3  -4   7     1474.49     1410.94     19.39 o 
  -2  -4   7      455.15      447.83     10.46 o 
  -1  -4   7       70.93       79.83      5.03 o 
   0  -4   7      557.16      581.58     14.77 o 
   1  -4   7      241.14      251.79      9.33 o 
   2  -4   7     4936.04     5083.92     51.11 o 
   3  -4   7      595.52      610.19     20.21 o 
   4  -4   7      441.90      496.69     19.43 o 
   5  -4   7      469.90      470.26     20.99 o 
   6  -4   7      682.07      687.91     26.43 o 
   7  -4   7       64.78       61.40     10.10 o 
 -11  -3   7      244.91      265.05     17.10 o 
 -10  -3   7      588.74      574.42     24.10 o 
  -8  -3   7     1628.03     1738.23     40.42 o 
  -7  -3   7       18.74       17.10      7.00 o 
  -6  -3   7      171.45      178.77     12.44 o 
  -5  -3   7      350.63      361.44     17.10 o 
  -4  -3   7       57.27       61.40      8.55 o 
  -3  -3   7      102.92       82.39      8.55 o 
  -2  -3   7     3103.89     3127.23     50.93 o 
  -1  -3   7     1593.36     1668.25     21.29 o 
   0  -3   7     4356.89     4660.13     45.95 o 
   1  -3   7     1996.96     2101.34     26.56 o 
   2  -3   7      444.02      463.56     12.05 o 
   3  -3   7      130.81      117.37     10.10 o 
   4  -3   7        9.82       -1.55      5.44 o 
   5  -3   7       11.49       16.32      6.22 o 
   6  -3   7      226.41      223.85     16.32 o 
   7  -3   7      531.37      580.64     25.65 o 
 -11  -2   7      878.60      837.17     30.32 o 
 -10  -2   7       16.47       25.65      7.77 o 
  -8  -2   7       91.84       97.16      9.33 o 
  -7  -2   7      425.82      457.05     18.66 o 
  -6  -2   7      692.35      671.61     22.54 o 
  -5  -2   7     3605.69     3416.14     57.54 o 
  -4  -2   7     1396.82     1342.59     31.10 o 
  -3  -2   7     6801.57     6657.02     91.81 o 
  -2  -2   7     2103.55     1964.76     37.32 o 
  -1  -2   7       19.15       32.09      3.40 o 
   0  -2   7     1019.83     1045.06     16.60 o 
   1  -2   7     1064.58     1060.97     17.49 o 
   2  -2   7      319.66      330.17     10.40 o 
   3  -2   7       72.24       76.17      8.55 o 
   4  -2   7      253.40      236.29     14.77 o 
   5  -2   7      132.41      143.79     12.44 o 
   6  -2   7      213.37      200.54     15.55 o 
   7  -2   7      781.58      785.08     30.31 o 
 -12  -1   7      784.49      808.40     31.87 o 
 -11  -1   7      266.99      289.15     17.88 o 
 -10  -1   7       26.45       31.09      7.77 o 
  -9  -1   7      109.31      133.69     12.44 o 
  -8  -1   7      484.23      501.36     19.43 o 
  -7  -1   7     2786.57     2802.92     51.32 o 
  -6  -1   7     2030.29     1963.86     39.65 o 
  -5  -1   7     1562.91     1478.66     32.65 o 
  -4  -1   7      622.69      655.29     20.21 o 
  -3  -1   7      303.71      297.70     13.99 o 
  -2  -1   7      370.57      420.52     16.32 o 
  -1  -1   7      543.99      528.82     23.71 o 
   0  -1   7      339.32      372.87      9.89 o 
   1  -1   7     1567.77     1542.39     21.91 o 
   2  -1   7     1601.94     1624.70     33.43 o 
   3  -1   7       26.50       21.07      4.29 o 
   4  -1   7      354.19      356.00     17.10 o 
   5  -1   7      238.97      220.75     15.55 o 
   6  -1   7       80.65       94.05     10.88 o 
   7  -1   7      911.20      943.66     33.42 o 
 -12   0   7        1.50      -12.44      6.22 o 
 -11   0   7       16.30       19.43      5.44 o 
 -10   0   7      140.29      164.00     14.77 o 
  -9   0   7     3072.54     3169.06     61.42 o 
  -8   0   7      934.11      967.78     27.21 o 
  -7   0   7     3404.79     3456.29     58.32 o 
  -6   0   7     3268.08     3179.54     53.65 o 
  -5   0   7      116.93       94.83      9.33 o 
  -4   0   7     1158.19     1128.77     27.21 o 
  -3   0   7        5.59        1.55      4.66 o 
  -2   0   7      295.99      272.05     13.21 o 
  -1   0   7       20.24       14.55      2.70 o 
   0   0   7     6827.13     7104.63     69.24 o 
   1   0   7     4483.57     4496.62     58.72 o 
   2   0   7      858.61      862.03     17.01 o 
   3   0   7      254.36      250.87     23.71 o 
   4   0   7      432.89      455.49     19.43 o 
   5   0   7       14.34       17.88      7.77 o 
   6   0   7       30.46       28.76      8.55 o 
   7   0   7        8.32       24.09      8.55 o 
 -12   1   7      251.63      272.05     19.43 o 
 -11   1   7      598.38      564.32     25.65 o 
 -10   1   7     1607.14     1514.32     41.20 o 
  -9   1   7     5073.63     5079.62     83.21 o 
  -8   1   7     3835.67     3711.40     65.32 o 
  -7   1   7        3.76       10.88      6.22 o 
  -6   1   7      782.39      788.22     23.32 o 
  -5   1   7       26.27       21.76      7.00 o 
  -4   1   7      493.15      537.12     18.66 o 
  -3   1   7     5576.74     5046.40     73.90 o 
  -2   1   7    16155.36    15906.51    192.46 o 
  -1   1   7     1884.19     1866.89     22.78 o 
   0   1   7     3143.31     3059.04     34.99 o 
   1   1   7     4428.48     4320.17     45.48 o 
   2   1   7      164.89      166.60      8.51 o 
   3   1   7     1216.66     1223.42     23.32 o 
   4   1   7       20.38       18.65      7.77 o 
   5   1   7        1.65       -2.33      6.22 o 
   6   1   7     1424.68     1410.89     39.64 o 
   7   1   7     1623.61     1654.22     46.64 o 
 -12   2   7      454.53      491.24     25.65 o 
 -11   2   7      168.48      164.78     15.55 o 
 -10   2   7      490.66      504.46     24.10 o 
  -9   2   7      329.33      325.68     17.88 o 
  -8   2   7      229.26      204.42     13.99 o 
  -7   2   7      352.34      356.81     11.81 o 
  -6   2   7      883.73      868.29     24.10 o 
  -5   2   7        4.35        1.55      6.22 o 
  -4   2   7      731.11      702.71     21.77 o 
  -3   2   7    25101.35    24804.11    289.44 o 
  -2   2   7     5739.79     5905.20     84.79 o 
  -1   2   7      501.84      502.25     11.19 o 
   0   2   7      124.10      136.36     12.05 o 
   1   2   7     2115.21     2104.37     32.65 o 
   2   2   7      475.41      481.02     13.46 o 
   3   2   7     1483.60     1466.53     24.74 o 
   4   2   7     3250.53     3198.65     59.09 o 
   5   2   7      475.03      482.70     22.54 o 
   6   2   7     1532.92     1589.70     43.53 o 
 -12   3   7      124.06      110.37     13.99 o 
 -11   3   7        4.07        3.89      7.77 o 
 -10   3   7      346.90      341.23     19.43 o 
  -9   3   7       67.55       72.29      9.33 o 
  -8   3   7      101.94      104.93     10.10 o 
  -7   3   7     2120.59     2182.21     30.48 o 
  -6   3   7     8968.79     8884.17     83.08 o 
  -5   3   7      415.56      425.35     12.28 o 
  -4   3   7     4749.51     4583.42     70.78 o 
  -3   3   7      790.46      725.26     23.32 o 
  -2   3   7      381.57      404.19     17.88 o 
  -1   3   7        0.36        0.90      3.30 o 
   0   3   7      174.33      176.93      8.03 o 
   1   3   7       49.58       69.56     24.48 o 
   2   3   7     1733.56     1787.49     27.42 o 
   3   3   7     6691.24     6656.04     68.43 o 
   4   3   7     2568.29     2592.78     52.87 o 
   5   3   7      163.62      179.55     15.55 o 
   6   3   7      280.67      269.71     19.43 o 
 -12   4   7      104.31      111.15     15.55 o 
 -11   4   7      626.50      624.95     27.21 o 
 -10   4   7      352.45      342.78     20.21 o 
  -9   4   7     1134.15     1092.17     33.43 o 
  -8   4   7        5.15       13.99      6.22 o 
  -7   4   7      484.87      501.56     14.01 o 
  -6   4   7     2069.73     1988.92     28.31 o 
  -5   4   7     1983.45     1931.82     27.17 o 
  -4   4   7     1336.44     1363.02     21.58 o 
  -3   4   7       95.84       98.39      5.88 o 
  -2   4   7        5.91        8.88      2.78 o 
  -1   4   7     6215.78     6051.19     58.36 o 
   0   4   7    11986.37    12063.37    105.57 o 
   1   4   7     1962.78     1940.20     28.44 o 
   2   4   7      970.38      937.02     32.26 o 
   3   4   7     1015.90      995.00     26.43 o 
   4   4   7      488.69      486.58     15.36 o 
   5   4   7       48.17       58.29     10.10 o 
   6   4   7       10.20       10.88      8.55 o 
 -11   5   7       97.37      105.71     13.21 o 
 -10   5   7     1324.09     1300.51     38.87 o 
  -8   5   7       42.09       30.31      7.00 o 
  -7   5   7      268.19      263.30     10.95 o 
  -6   5   7      910.06      840.12     17.86 o 
  -5   5   7       54.87       62.34      8.94 o 
  -4   5   7      780.81      755.73     15.69 o 
  -3   5   7      399.49      404.84     10.93 o 
  -2   5   7      510.12      507.91     12.38 o 
  -1   5   7     3524.85     3448.80     39.73 o 
   0   5   7    20846.85    21156.65    174.44 o 
   1   5   7     3626.21     3470.06     43.54 o 
   2   5   7      159.65      142.25      9.33 o 
   3   5   7      939.16      931.00     29.15 o 
   4   5   7       21.45        0.41      4.46 o 
   5   5   7      387.13      409.63     21.76 o 
 -11   6   7     1687.27     1629.36     46.64 o 
 -10   6   7      260.16      221.52     16.32 o 
  -9   6   7       89.81       80.84     10.88 o 
  -8   6   7      192.80      224.63     15.55 o 
  -7   6   7      255.30      234.83     10.44 o 
  -6   6   7      422.85      425.38     13.16 o 
  -5   6   7      312.09      350.24     11.94 o 
  -4   6   7     3783.42     3867.71     43.73 o 
  -3   6   7     1815.33     1765.53     40.43 o 
  -2   6   7      142.55      167.26      6.46 o 
  -1   6   7     1620.35     1557.91     19.48 o 
   0   6   7       62.97       67.86     10.88 o 
   1   6   7        8.48        5.83      4.40 o 
   2   6   7       21.53       20.68      5.20 o 
   3   6   7       64.47       52.03      6.85 o 
   4   6   7       15.07       11.52      4.65 o 
   5   6   7     1330.77     1304.38     39.64 o 
 -11   7   7       24.76       24.87      8.55 o 
 -10   7   7      632.25      639.72     27.21 o 
  -9   7   7        1.11       -3.89      7.00 o 
  -8   7   7       96.64       99.49     11.66 o 
  -7   7   7       20.30       19.43      7.00 o 
  -6   7   7      401.16      399.02     13.16 o 
  -5   7   7      642.26      657.47     16.15 o 
  -4   7   7      370.36      354.11     18.65 o 
  -3   7   7        0.86        0.78      7.00 o 
  -2   7   7        3.51       12.90      3.56 o 
  -1   7   7      617.94      627.27     12.56 o 
   0   7   7        1.80        4.55      3.09 o 
   1   7   7     1265.84     1270.15     36.15 o 
   2   7   7     4505.39     4561.57     79.70 o 
   3   7   7     2479.49     2526.63     56.75 o 
   4   7   7      355.67      355.34     14.26 o 
 -11   8   7     1229.37     1238.29     41.20 o 
 -10   8   7      696.86      684.80     31.87 o 
  -9   8   7      111.22      121.25     13.99 o 
  -8   8   7      318.86      306.25     18.65 o 
  -7   8   7     2156.35     2217.20     47.42 o 
  -6   8   7      126.05      114.20      7.96 o 
  -5   8   7       10.13       11.20      8.94 o 
  -4   8   7     2358.17     2238.27     48.20 o 
  -3   8   7     1857.19     1816.80     43.53 o 
  -2   8   7      213.21      225.68     10.38 o 
  -1   8   7      411.17      398.74     10.29 o 
   0   8   7     1223.25     1285.50     19.80 o 
   1   8   7      224.07      202.20      8.45 o 
   2   8   7     2396.36     2301.16     54.42 o 
   3   8   7     3336.04     3342.36     69.20 o 
   4   8   7     1017.63     1019.83     25.00 o 
 -10   9   7       25.17       -0.78      8.55 o 
  -9   9   7        2.31        0.78      7.00 o 
  -8   9   7      324.42      305.47     18.65 o 
  -7   9   7       11.38       28.76      9.33 o 
  -6   9   7       96.16       93.50      7.69 o 
  -5   9   7        1.14       -3.89      6.22 o 
  -4   9   7      682.49      640.50     24.87 o 
  -3   9   7       38.21       49.74     10.10 o 
  -2   9   7       32.47       25.65      7.77 o 
  -1   9   7     1052.60     1019.07     17.36 o 
   0   9   7      237.61      240.91      8.95 o 
   1   9   7      250.40      269.87      9.53 o 
   2   9   7        1.69       12.70      3.45 o 
   3   9   7       69.31       69.70      9.95 o 
 -10  10   7      129.22      134.47     15.55 o 
  -9  10   7       44.22       49.74     10.10 o 
  -8  10   7        0.26        4.66      7.00 o 
  -7  10   7       24.95       18.65      7.77 o 
  -6  10   7       90.48      111.15     12.44 o 
  -5  10   7      854.98      850.39     29.54 o 
  -4  10   7       30.22       45.86      9.33 o 
  -3  10   7       23.16       26.43      8.55 o 
  -2  10   7       58.75       73.06     11.66 o 
  -1  10   7       14.40       14.58      4.17 o 
   0  10   7      838.32      778.90     16.04 o 
   1  10   7      206.54      203.81      8.50 o 
   2  10   7        0.88        6.21      3.53 o 
  -9  11   7      128.60      160.89     14.77 o 
  -8  11   7     1974.17     1973.78     48.20 o 
  -5  11   7      313.83      332.67     19.43 o 
  -4  11   7        5.37       19.43      7.77 o 
  -3  11   7       82.18       67.62     11.66 o 
  -2  11   7       22.48       34.98      9.33 o 
  -1  11   7     1280.51     1220.42     39.64 o 
   0  11   7       19.18       20.30      7.12 o 
   1  11   7        2.94        1.17      4.40 o 
  -5  12   7       86.54       90.16     11.66 o 
  -4  12   7       77.75      100.27     12.44 o 
  -3  12   7       17.06       20.21      8.55 o 
  -2  12   7      592.13      581.42     27.98 o 
  -1  12   7       36.85       59.07     11.66 o 
  -5  13   7        4.52       30.31      8.55 o 
  -4  13   7      374.47      381.64     23.32 o 
  -3  13   7     1254.07     1375.10     44.31 o 
  -2 -13   8       77.59       65.29     10.88 o 
  -1 -13   8      224.62      217.53     11.26 o 
   0 -13   8      566.89      564.27     17.31 o 
   1 -13   8      234.22      225.41     16.32 o 
  -3 -12   8      276.51      303.91     17.10 o 
  -2 -12   8      140.12      134.72      8.74 o 
  -1 -12   8     1246.72     1224.31     37.31 o 
   0 -12   8     4011.59     4171.39     52.95 o 
   1 -12   8      127.13      100.27     11.66 o 
   2 -12   8     1001.17     1047.05     32.65 o 
   3 -12   8     1564.19     1532.94     41.98 o 
  -3 -11   8      307.54      269.71     16.32 o 
  -2 -11   8        4.15        8.94      4.40 o 
  -1 -11   8     1875.88     1846.34     30.97 o 
   0 -11   8     5091.11     5266.99     60.36 o 
   1 -11   8      238.33      212.20     13.99 o 
   2 -11   8      171.88      167.89     13.21 o 
   3 -11   8      284.55      298.47     17.88 o 
   4 -11   8      152.94      150.01     13.99 o 
  -7 -10   8      121.25      118.14     14.77 o 
  -4 -10   8       40.63       40.42      8.55 o 
  -3 -10   8      197.17      186.43     10.16 o 
  -2 -10   8      103.29      104.56     11.66 o 
  -1 -10   8      370.90      373.23     13.16 o 
   0 -10   8        5.79        7.00      6.22 o 
   1 -10   8       38.82       33.74      5.44 o 
   2 -10   8       18.81       12.44      6.22 o 
   3 -10   8      866.65      907.90     28.76 o 
   4 -10   8      714.77      722.11     27.21 o 
   5 -10   8     2223.69     2257.55     52.86 o 
  -8  -9   8      125.29      109.59     13.99 o 
  -7  -9   8       13.35       19.43      7.00 o 
  -6  -9   8      413.34      389.42     22.54 o 
  -5  -9   8      783.88      802.18     30.32 o 
  -4  -9   8      284.77      251.84     17.10 o 
  -3  -9   8       44.98       51.15      6.30 o 
  -2  -9   8       27.40       28.65      5.20 o 
  -1  -9   8       19.82       23.32      7.00 o 
   0  -9   8      314.86      319.99     12.05 o 
   1  -9   8      962.22      915.10     19.51 o 
   2  -9   8      925.84      985.64     28.76 o 
   3  -9   8     2298.64     2330.69     48.98 o 
   4  -9   8      175.20      187.32     14.77 o 
   5  -9   8      438.93      444.61     21.76 o 
  -9  -8   8     1260.68     1248.40     40.42 o 
  -8  -8   8      754.41      785.08     31.09 o 
  -7  -8   8       19.82       16.32      8.55 o 
  -6  -8   8       71.52       82.39     11.66 o 
  -5  -8   8       17.91       13.21      7.00 o 
  -4  -8   8       33.47       31.87      8.55 o 
  -3  -8   8     1341.63     1285.40     22.77 o 
  -2  -8   8     1185.88     1167.74     26.82 o 
  -1  -8   8      570.99      548.60     14.50 o 
   0  -8   8     1195.17     1109.28     20.80 o 
   1  -8   8      174.84      170.47      8.51 o 
   2  -8   8     4065.94     4146.72     66.87 o 
   3  -8   8      427.59      463.26     19.43 o 
   4  -8   8      334.33      329.57     17.88 o 
   5  -8   8       67.34       59.07      8.55 o 
   6  -8   8      907.40      959.20     33.42 o 
  -9  -7   8       26.97       19.43      7.77 o 
  -8  -7   8      734.43      722.12     28.76 o 
  -7  -7   8      784.93      807.63     30.32 o 
  -6  -7   8       50.87       35.75      9.33 o 
  -5  -7   8       14.87       19.43      7.77 o 
  -4  -7   8      198.65      171.00     13.99 o 
  -3  -7   8        2.31        2.72      8.94 o 
  -2  -7   8     2049.81     2025.96     28.54 o 
  -1  -7   8      958.08      924.15     20.21 o 
   0  -7   8      299.13      327.87     10.95 o 
   1  -7   8      536.40      543.39     32.26 o 
   2  -7   8        1.67        3.11      4.66 o 
   3  -7   8      150.58      144.57     11.66 o 
   4  -7   8       14.49       16.32      7.00 o 
   5  -7   8      121.51      108.04     10.88 o 
   6  -7   8     1304.56     1377.44     38.87 o 
  -9  -6   8      271.76      244.06     17.10 o 
  -8  -6   8       98.66       76.17     10.88 o 
  -7  -6   8      199.01      231.63     16.32 o 
  -6  -6   8     1092.03     1040.86     32.65 o 
  -5  -6   8     5194.81     5177.02     84.77 o 
  -4  -6   8      105.81       97.16     10.88 o 
  -3  -6   8       53.39       43.87      5.03 o 
  -2  -6   8        6.38        8.81      4.09 o 
  -1  -6   8      147.21      135.76      7.64 o 
   0  -6   8      157.48      158.10      7.84 o 
   1  -6   8       66.36       70.70      5.75 o 
   2  -6   8      157.62      153.90     10.88 o 
   3  -6   8        1.38        8.55      5.44 o 
   4  -6   8       48.13       47.41      8.55 o 
   5  -6   8       22.36       49.74      8.55 o 
   6  -6   8      765.30      751.65     27.98 o 
  -9  -5   8      248.91      256.50     17.10 o 
  -8  -5   8     1347.69     1369.70     38.09 o 
  -7  -5   8      408.13      439.94     20.99 o 
  -6  -5   8     8749.27     8652.56    124.47 o 
  -5  -5   8     3063.76     3032.33     58.31 o 
  -4  -5   8      404.30      370.77     17.88 o 
  -3  -5   8      773.05      759.45     24.87 o 
  -2  -5   8      446.05      441.35     11.35 o 
  -1  -5   8     1381.72     1420.17     21.46 o 
   0  -5   8     1391.14     1367.40     28.37 o 
   1  -5   8      748.91      755.52     15.83 o 
   2  -5   8       41.02       43.10      4.95 o 
   3  -5   8       33.34       49.74      7.77 o 
   4  -5   8      899.18      843.39     27.21 o 
   5  -5   8       80.63      100.27     11.66 o 
   6  -5   8        3.45        0.00      6.22 o 
 -11  -4   8       12.78       22.54      7.77 o 
  -9  -4   8     3948.62     4202.56     76.20 o 
  -8  -4   8     3247.11     3353.35     63.75 o 
  -7  -4   8      100.14       90.94     10.88 o 
  -6  -4   8      485.74      457.83     20.21 o 
  -5  -4   8      104.72      111.93     11.66 o 
  -4  -4   8     2091.69     2085.91     43.54 o 
  -3  -4   8       44.45       35.75      7.00 o 
  -2  -4   8     1549.53     1584.36     21.65 o 
  -1  -4   8      302.31      299.07      9.33 o 
   0  -4   8    10390.34    10868.19     99.22 o 
   1  -4   8     3904.69     3963.07     64.15 o 
   2  -4   8       38.56       53.87      5.20 o 
   3  -4   8      155.57      136.02     10.88 o 
   4  -4   8       60.27       59.07      8.55 o 
   5  -4   8        3.38        4.66      6.22 o 
   6  -4   8      202.12      221.52     15.55 o 
 -11  -3   8       35.07       57.52      9.33 o 
  -9  -3   8     1259.97     1339.37     36.54 o 
  -8  -3   8     1962.01     2062.46     45.87 o 
  -7  -3   8      982.46     1030.75     30.32 o 
  -6  -3   8     1527.87     1512.80     36.54 o 
  -5  -3   8        7.57        4.66      7.00 o 
  -4  -3   8     3254.00     3166.30     55.99 o 
  -3  -3   8    13005.13    13111.30    166.62 o 
  -2  -3   8     7730.60     7897.65     69.99 o 
  -1  -3   8      120.78      136.51      9.33 o 
   0  -3   8        3.45        2.81      3.30 o 
   1  -3   8      861.26      884.07     16.93 o 
   2  -3   8        2.85        3.59      6.22 o 
   3  -3   8      100.94      108.82      9.33 o 
   4  -3   8       29.49       34.20      7.00 o 
   5  -3   8       49.44       45.08      8.55 o 
   6  -3   8      257.26      258.83     17.10 o 
 -11  -2   8       38.75       56.74      9.33 o 
 -10  -2   8       38.92       31.09      8.55 o 
  -8  -2   8       59.79       59.85      9.33 o 
  -7  -2   8      129.56      126.69     11.66 o 
  -6  -2   8     9743.47     9876.98    133.06 o 
  -5  -2   8      284.87      279.04     15.55 o 
  -4  -2   8     2788.06     2681.74     49.76 o 
  -3  -2   8    13885.63    13724.11    172.10 o 
  -2  -2   8     2890.88     3041.82     52.87 o 
  -1  -2   8      963.31     1022.75     29.54 o 
   0  -2   8      234.92      258.23      8.76 o 
   1  -2   8      205.60      198.87      8.59 o 
   2  -2   8      934.89      917.85     24.10 o 
   3  -2   8     2127.95     2120.05     42.76 o 
   4  -2   8      245.71      242.51     15.55 o 
   5  -2   8       35.37       31.09      7.77 o 
   6  -2   8       14.23        3.89      7.00 o 
 -12  -1   8       48.81       53.63     10.88 o 
 -11  -1   8        0.48        7.00      6.22 o 
 -10  -1   8      642.98      635.83     26.43 o 
  -8  -1   8        5.33       12.44      6.22 o 
  -7  -1   8    13734.03    14128.82    179.82 o 
  -6  -1   8    22677.54    22445.85    268.10 o 
  -5  -1   8      519.46      470.27     19.43 o 
  -4  -1   8     1789.82     1753.91     38.09 o 
  -3  -1   8      172.72      192.76     13.21 o 
  -2  -1   8      392.30      411.19     17.88 o 
  -1  -1   8        3.16        9.27      8.55 o 
   0  -1   8     1444.73     1457.16     21.10 o 
   1  -1   8     2999.60     3062.92     35.86 o 
   2  -1   8     3049.55     3010.02     93.30 o 
   3  -1   8     6784.73     6966.78     96.45 o 
   4  -1   8      644.37      654.49     24.10 o 
   5  -1   8       79.16       82.39     10.88 o 
   6  -1   8      562.05      579.08     25.65 o 
 -12   0   8        3.83       17.10      7.77 o 
 -11   0   8       75.40      108.04     12.44 o 
 -10   0   8       69.42       87.05     10.88 o 
  -9   0   8     2184.53     2109.14     48.20 o 
  -8   0   8      885.12      921.13     27.21 o 
  -7   0   8     3055.29     2991.14     54.43 o 
  -6   0   8     1743.12     1704.88     37.32 o 
  -5   0   8      801.08      775.78     24.87 o 
  -4   0   8     1706.01     1631.84     35.76 o 
  -3   0   8      980.20      993.47     27.21 o 
  -2   0   8      598.25      568.22     20.99 o 
  -1   0   8    10556.94    10603.54    137.77 o 
   0   0   8     7935.31     8018.08     73.00 o 
   1   0   8     2307.60     2300.79     30.10 o 
   2   0   8      897.33      913.44     18.11 o 
   3   0   8      127.03      132.14      7.69 o 
   4   0   8      153.98      150.79     12.44 o 
   5   0   8       16.82        8.55      7.00 o 
   6   0   8       93.58       73.84     11.66 o 
 -12   1   8      513.02      525.45     26.43 o 
 -11   1   8      397.60      338.12     20.21 o 
 -10   1   8     1407.53     1403.90     39.65 o 
  -8   1   8      369.10      366.44     16.71 o 
  -7   1   8       50.36       58.29      9.33 o 
  -6   1   8      552.40      554.22     20.99 o 
  -5   1   8      961.55      967.03     27.21 o 
  -4   1   8    10733.55    10293.29    135.44 o 
  -3   1   8      395.51      336.57     16.32 o 
  -2   1   8      411.78      490.48     20.21 o 
  -1   1   8     3674.65     3555.55     43.94 o 
   0   1   8     3245.51     3327.28     37.64 o 
   1   1   8      709.24      725.70     15.83 o 
   2   1   8      370.89      368.92     11.81 o 
   3   1   8      792.68      754.66     17.59 o 
   4   1   8       65.14       60.63     10.10 o 
   5   1   8      743.34      813.84     29.54 o 
   6   1   8      876.61      872.14     32.65 o 
 -12   2   8       42.19       20.21      9.33 o 
 -11   2   8       23.32       37.31      8.55 o 
 -10   2   8        3.29        4.66      5.44 o 
  -9   2   8       95.78      101.04     10.88 o 
  -8   2   8      708.72      707.95     17.25 o 
  -7   2   8       28.73       29.22      7.00 o 
  -6   2   8       46.09       41.19      8.55 o 
  -5   2   8      205.53      181.88     13.99 o 
  -4   2   8    25436.29    25216.04    297.91 o 
  -3   2   8    23094.97    22852.43    272.10 o 
  -2   2   8       33.08       41.19      8.55 o 
  -1   2   8      242.61      227.39     10.49 o 
   0   2   8        1.05        3.89      3.73 o 
   1   2   8      533.15      558.21     14.38 o 
   2   2   8       47.01       56.48      6.05 o 
   3   2   8     5515.36     5494.26     59.93 o 
   4   2   8      370.13      356.00     19.43 o 
   5   2   8     1712.41     1804.28     45.86 o 
   6   2   8     1623.94     1695.42     46.64 o 
 -12   3   8        0.41       -8.55      8.55 o 
 -11   3   8       26.59       30.31      8.55 o 
 -10   3   8      279.97      286.04     18.65 o 
  -9   3   8      152.60      153.90     13.21 o 
  -8   3   8       31.56       50.52      7.77 o 
  -7   3   8      446.96      467.23     14.01 o 
  -6   3   8     1603.34     1547.79     25.27 o 
  -5   3   8       32.91       27.98      8.55 o 
  -4   3   8     4038.71     4054.70     66.88 o 
  -3   3   8      485.53      486.59     20.21 o 
  -2   3   8      136.17      149.24     12.44 o 
  -1   3   8     3039.67     3005.99     55.98 o 
   0   3   8       26.54       31.47      6.61 o 
   1   3   8      103.74      109.36      7.40 o 
   2   3   8     6164.07     6242.22    109.27 o 
   3   3   8     4628.28     4706.43     54.69 o 
   4   3   8       10.59       11.66      7.77 o 
   5   3   8        6.03       22.54      7.77 o 
 -11   4   8     1028.22     1036.17     35.76 o 
 -10   4   8       25.73       13.21      7.00 o 
  -9   4   8      100.96       77.73     10.88 o 
  -8   4   8     1612.90     1454.49     37.31 o 
  -7   4   8      310.20      297.96     20.60 o 
  -6   4   8        8.10        0.78      4.00 o 
  -5   4   8      172.39      148.46      8.03 o 
  -4   4   8      327.31      333.69     10.63 o 
  -3   4   8     1470.68     1450.62     35.76 o 
  -2   4   8     1565.57     1521.38     37.32 o 
  -1   4   8      721.36      684.82     24.87 o 
   0   4   8     3906.46     3857.92     44.73 o 
   1   4   8      501.59      480.22     14.77 o 
   2   4   8     2843.25     2824.05     38.44 o 
   3   4   8       17.14       18.41      5.20 o 
   4   4   8      563.17      531.67     24.10 o 
   5   4   8      122.11      119.70     13.21 o 
 -11   5   8      221.22      218.41     17.10 o 
 -10   5   8       59.37       62.96     10.10 o 
  -9   5   8        3.88        0.00      6.22 o 
  -8   5   8      102.25       70.73     10.10 o 
  -7   5   8      559.15      583.39     15.94 o 
  -6   5   8      410.15      385.01     12.61 o 
  -5   5   8      224.76      215.46     12.05 o 
  -4   5   8       56.06       62.42      5.75 o 
  -3   5   8     2543.87     2466.97     49.76 o 
  -2   5   8      806.48      827.85     27.98 o 
  -1   5   8     7473.87     7182.36    106.57 o 
   0   5   8     5723.15     5813.05     90.99 o 
   1   5   8       38.62       44.47      6.61 o 
   2   5   8       74.92       81.74      8.55 o 
   3   5   8       22.20       22.45      5.41 o 
   4   5   8      552.38      562.76     24.87 o 
   5   5   8     1052.42     1145.77     38.09 o 
 -11   6   8       93.96      100.27     12.44 o 
 -10   6   8      362.34      405.74     20.99 o 
  -9   6   8       79.44       96.38     11.66 o 
  -8   6   8      594.77      599.30     24.10 o 
  -7   6   8      190.73      190.29      9.61 o 
  -6   6   8     1327.01     1340.01     27.60 o 
  -5   6   8     1940.66     1923.58     28.44 o 
  -4   6   8      363.17      358.33     19.43 o 
  -3   6   8        0.46        0.78      7.00 o 
  -2   6   8       23.03       17.10      8.55 o 
  -1   6   8      912.37      858.17     29.54 o 
   0   6   8       81.15       97.60      7.40 o 
   1   6   8      371.92      364.60     13.39 o 
   2   6   8      230.36      217.75     10.99 o 
   3   6   8      101.64       92.58      7.69 o 
   4   6   8      315.81      268.94     17.88 o 
 -11   7   8       79.32       73.84     12.44 o 
 -10   7   8      171.54      164.78     14.77 o 
  -9   7   8     1180.37     1219.64     36.53 o 
  -8   7   8     1252.94     1229.76     34.98 o 
  -7   7   8       29.59       46.01     14.77 o 
  -6   7   8     1481.58     1464.46     25.52 o 
  -5   7   8        2.45       -2.66      3.73 o 
  -4   7   8     2258.21     2175.28     48.20 o 
  -3   7   8     1051.15     1062.63     32.65 o 
  -2   7   8      391.17      425.18     21.76 o 
  -1   7   8      624.35      649.05     25.65 o 
   0   7   8       38.02       45.86      9.33 o 
   1   7   8      157.06      161.36      9.89 o 
   2   7   8      311.58      328.44     14.38 o 
   3   7   8     1506.87     1528.28     43.53 o 
   4   7   8      124.44      122.81     13.99 o 
 -10   8   8     1386.29     1441.98     42.75 o 
  -9   8   8     5126.85     5315.70     90.98 o 
  -8   8   8     1772.85     1778.65     43.53 o 
  -7   8   8        1.87       11.66      7.00 o 
  -6   8   8      489.32      488.17     14.72 o 
  -5   8   8       34.62       41.97      9.33 o 
  -4   8   8        5.56        3.11      7.00 o 
  -3   8   8       51.66       39.64      9.33 o 
  -2   8   8      486.57      477.26     23.32 o 
  -1   8   8      465.86      411.96     20.99 o 
   0   8   8       49.34       46.78      4.90 o 
   1   8   8       58.86       57.17      8.14 o 
   2   8   8      442.67      419.73     21.76 o 
   3   8   8      308.40      285.83     13.46 o 
 -10   9   8      557.03      527.78     25.65 o 
  -9   9   8       78.44       75.39     10.88 o 
  -8   9   8      203.67      204.42     14.77 o 
  -7   9   8      954.62      985.65     30.32 o 
  -6   9   8       27.33       27.20      7.77 o 
  -5   9   8     1213.16     1224.32     36.54 o 
  -4   9   8     1008.58      983.32     32.65 o 
  -3   9   8     2256.86     2133.24     50.53 o 
  -2   9   8      110.70      123.58     13.99 o 
  -1   9   8        0.25        7.00      6.22 o 
   0   9   8      403.92      387.86     21.76 o 
   1   9   8        9.47        5.02      3.99 o 
   2   9   8        2.88        3.30      3.76 o 
 -10  10   8      230.74      212.97     17.10 o 
  -9  10   8      662.15      659.15     27.21 o 
  -8  10   8       46.59       48.97      8.55 o 
  -6  10   8     2722.07     2855.55     60.64 o 
  -5  10   8      770.25      854.26     31.09 o 
  -4  10   8       14.53        3.89      7.77 o 
  -3  10   8       22.57       16.32      7.77 o 
  -2  10   8       87.44      105.71     13.21 o 
  -1  10   8      842.66      791.30     31.09 o 
   0  10   8      503.59      506.01     24.87 o 
   1  10   8       39.41       44.30      8.55 o 
  -5  11   8     2255.36     2294.12     54.42 o 
  -4  11   8       25.74       34.98      9.33 o 
  -3  11   8      438.09      464.82     24.10 o 
  -2  11   8      380.68      404.19     23.32 o 
  -1  11   8       70.29       67.62     11.66 o 
  -5  12   8       18.64       24.09      8.55 o 
  -4  12   8      266.49      283.70     20.21 o 
  -3  12   8      593.45      612.51     29.54 o 
  -3 -12   9      462.49      385.53     21.76 o 
  -2 -12   9       95.24       72.29     10.88 o 
  -1 -12   9      340.18      348.28     20.60 o 
   0 -12   9      333.24      338.12     18.65 o 
   1 -12   9       72.00       58.29      9.33 o 
   2 -12   9      567.23      566.65     24.10 o 
  -5 -11   9      179.13      174.11     15.55 o 
  -4 -11   9      810.20      774.20     31.09 o 
  -3 -11   9      195.40      175.66     18.65 o 
  -2 -11   9      218.62      225.70     28.37 o 
  -1 -11   9      351.50      345.59     13.16 o 
   0 -11   9       45.89       46.02     10.10 o 
   1 -11   9      666.28      696.46     26.43 o 
   2 -11   9      312.13      321.01     17.88 o 
   3 -11   9       77.59       63.74      9.33 o 
  -4 -10   9      134.01       96.38     10.88 o 
  -3 -10   9      576.68      536.33     24.87 o 
  -2 -10   9      190.55      183.40     13.60 o 
  -1 -10   9        4.88        1.35     14.77 o 
   0 -10   9      137.00      142.28     12.82 o 
   1 -10   9      208.23      179.55     13.99 o 
   2 -10   9      126.63      134.47     12.44 o 
   3 -10   9     2204.93     2252.12     50.53 o 
   4 -10   9       75.88       59.85     10.10 o 
  -7  -9   9        1.19        6.22      7.77 o 
  -6  -9   9     3242.57     3117.66     67.64 o 
  -5  -9   9     1116.01     1125.58     37.31 o 
  -4  -9   9      202.79      186.54     14.77 o 
  -3  -9   9       58.81       63.74     10.10 o 
  -2  -9   9        0.19        5.34      4.09 o 
  -1  -9   9     1025.06      986.36     45.86 o 
   0  -9   9      705.08      704.81     17.25 o 
   1  -9   9      272.91      283.71     15.55 o 
   2  -9   9        0.73       17.10      6.22 o 
   3  -9   9     1172.28     1165.22     33.43 o 
   4  -9   9      219.79      249.50     16.32 o 
  -8  -8   9     1455.41     1393.79     42.75 o 
  -7  -8   9       40.85       58.29     10.88 o 
  -6  -8   9       36.01       45.86     10.10 o 
  -5  -8   9       55.78       31.09      9.33 o 
  -4  -8   9      157.01      157.01     13.99 o 
  -3  -8   9       67.82       92.49     10.88 o 
  -2  -8   9      559.00      547.22     23.32 o 
  -1  -8   9       15.46       13.13      8.55 o 
   0  -8   9      176.83      184.70      8.96 o 
   1  -8   9      301.64      317.56     11.66 o 
   2  -8   9        8.44       22.54      7.00 o 
   3  -8   9      932.88      976.31     29.54 o 
   4  -8   9        0.52       13.99      5.44 o 
   5  -8   9       88.25       90.16     11.66 o 
  -9  -7   9      410.13      429.84     24.10 o 
  -8  -7   9      349.71      318.68     20.21 o 
  -7  -7   9      426.61      453.93     23.32 o 
  -6  -7   9        0.18        4.66      7.77 o 
  -5  -7   9     1219.64     1235.20     36.54 o 
  -4  -7   9     3497.71     3473.21     66.87 o 
  -3  -7   9     9430.67     9346.88    133.04 o 
  -2  -7   9      121.90      134.47     12.44 o 
  -1  -7   9       17.24       21.61      4.66 o 
   0  -7   9       57.29       59.09      5.97 o 
   1  -7   9        5.40        5.44      4.66 o 
   2  -7   9        7.88        7.77      5.44 o 
   3  -7   9       10.11       14.77      6.22 o 
   4  -7   9      734.46      785.08     27.21 o 
   5  -7   9       87.62       88.61     10.88 o 
  -9  -6   9       14.01       12.44      7.00 o 
  -8  -6   9      123.45      124.36     13.21 o 
  -7  -6   9      395.39      426.73     22.54 o 
  -6  -6   9     3558.96     3590.60     69.20 o 
  -5  -6   9     1655.29     1713.36     42.76 o 
  -4  -6   9      455.14      504.46     22.54 o 
  -3  -6   9     3212.47     3095.31     59.87 o 
  -2  -6   9     1103.28     1068.85     31.09 o 
  -1  -6   9        2.29       -1.55      3.54 o 
   0  -6   9        7.23        9.44      4.66 o 
   1  -6   9      378.18      403.06     12.05 o 
   2  -6   9       45.24       53.63      7.77 o 
   3  -6   9      954.00     1022.96     29.54 o 
   5  -6   9       64.12       80.06     10.10 o 
  -9  -5   9       36.36       28.76      9.33 o 
  -8  -5   9      477.08      514.57     24.10 o 
  -7  -5   9     3910.28     4016.81     74.64 o 
  -6  -5   9     5924.58     5927.00     95.66 o 
  -5  -5   9     1409.77     1447.47     38.09 o 
  -4  -5   9       42.88       40.42      8.55 o 
  -3  -5   9      163.47      135.25     11.66 o 
  -2  -5   9      357.58      342.78     17.88 o 
  -1  -5   9      123.40      123.59      8.94 o 
   0  -5   9      335.77      375.81     16.71 o 
   1  -5   9     3714.42     3779.85     43.58 o 
   2  -5   9        0.70        5.44      4.66 o 
   3  -5   9      641.04      693.35     24.10 o 
   4  -5   9       78.37       97.16     10.88 o 
   5  -5   9       74.30       76.17     10.10 o 
   6  -5   9      211.01      198.98     16.32 o 
 -11  -4   9     2161.61     2161.14     54.42 o 
  -9  -4   9     2123.53     2182.17     51.31 o 
  -8  -4   9      654.58      645.16     26.43 o 
  -7  -4   9      492.44      509.90     23.32 o 
  -6  -4   9       16.17        2.33      7.00 o 
  -5  -4   9       48.33       38.09      8.55 o 
  -4  -4   9        9.19        8.55      7.00 o 
  -3  -4   9     1446.95     1471.59     36.54 o 
  -2  -4   9      169.91      179.55     13.99 o 
  -1  -4   9     5135.45     5074.13     51.48 o 
   0  -4   9     3712.90     3885.38     43.18 o 
   1  -4   9      385.81      415.24     12.28 o 
   2  -4   9      718.73      701.14     22.54 o 
   3  -4   9        5.30        0.00      5.44 o 
   4  -4   9      399.27      418.96     19.43 o 
   5  -4   9        0.33        2.33      5.44 o 
   6  -4   9      549.78      534.78     26.43 o 
 -11  -3   9      291.58      280.60     19.43 o 
  -9  -3   9        5.86       23.32      8.55 o 
  -8  -3   9      700.16      721.34     27.21 o 
  -7  -3   9      388.84      393.31     20.21 o 
  -6  -3   9      443.39      462.49     20.99 o 
  -5  -3   9       12.21       27.20      7.77 o 
  -4  -3   9     3193.58     3136.63     57.54 o 
  -3  -3   9      493.79      456.28     19.43 o 
  -2  -3   9     3827.90     3942.49     66.10 o 
  -1  -3   9     1179.27     1140.39     30.32 o 
   0  -3   9      390.19      414.67     12.05 o 
   1  -3   9       29.87       26.77      5.83 o 
   2  -3   9      168.63      162.79      8.51 o 
   3  -3   9      311.24      293.81     16.32 o 
   4  -3   9      707.33      744.66     26.43 o 
   5  -3   9      182.82      200.54     13.99 o 
   6  -3   9     2210.91     2347.73     55.20 o 
 -11  -2   9        3.55        7.77      7.00 o 
  -9  -2   9      475.45      502.91     22.54 o 
  -8  -2   9       88.81       83.94     10.88 o 
  -7  -2   9      151.62      153.12     13.21 o 
  -6  -2   9      174.66      185.77     14.77 o 
  -5  -2   9      482.97      523.12     21.76 o 
  -4  -2   9     1085.65     1079.75     31.09 o 
  -3  -2   9     6427.72     6327.96     93.34 o 
  -2  -2   9       34.88       48.19      8.55 o 
  -1  -2   9      179.82      186.55     13.99 o 
   0  -2   9      351.11      361.06     10.63 o 
   1  -2   9      584.77      600.83     14.72 o 
   2  -2   9       78.28       67.15      8.55 o 
   3  -2   9    10049.81    10313.28    133.82 o 
   4  -2   9     4549.01     4703.56     77.76 o 
   5  -2   9      123.84      124.36     12.44 o 
   6  -2   9      401.78      446.94     23.32 o 
 -11  -1   9      136.99      146.90     13.99 o 
 -10  -1   9        7.59        4.66      5.44 o 
  -9  -1   9       71.05       76.95     10.10 o 
  -8  -1   9     2935.69     2998.76     58.31 o 
  -7  -1   9     8749.62     9141.27    128.37 o 
  -6  -1   9     1894.93     1872.81     42.76 o 
  -5  -1   9      232.03      248.73     16.32 o 
  -4  -1   9      187.12      179.55     13.99 o 
  -3  -1   9      693.61      660.72     23.32 o 
  -2  -1   9      775.48      757.12     24.87 o 
  -1  -1   9      300.97      331.90     17.10 o 
   0  -1   9     1616.32     1661.86     24.44 o 
   1  -1   9      306.15      275.82     10.62 o 
   2  -1   9     2096.66     2159.85     31.03 o 
   3  -1   9     2280.61     2353.27     47.42 o 
   4  -1   9      750.01      767.20     27.21 o 
   5  -1   9       12.06       17.10      6.22 o 
   6  -1   9      407.71      414.29     23.32 o 
 -11   0   9     2471.98     2402.22     57.53 o 
 -10   0   9       10.79        2.33      6.22 o 
  -8   0   9     1202.49     1201.01     33.43 o 
  -7   0   9      230.74      258.06     16.32 o 
  -6   0   9       53.83       49.74      9.33 o 
  -5   0   9       15.94        7.77      7.00 o 
  -4   0   9     1453.61     1456.06     35.76 o 
  -3   0   9      210.79      230.85     15.55 o 
  -2   0   9      621.57      658.39     23.32 o 
  -1   0   9     4289.24     4279.44     70.77 o 
   0   0   9      793.55      810.69     16.44 o 
   1   0   9     1039.40     1089.61     20.25 o 
   2   0   9      128.02      151.05      8.51 o 
   3   0   9      217.18      224.63     14.77 o 
   4   0   9       57.96       55.96      9.33 o 
   5   0   9      797.72      815.40     29.54 o 
   6   0   9     1157.27     1176.87     38.87 o 
 -11   1   9     2294.53     2214.05     55.20 o 
 -10   1   9       21.09       24.09      7.77 o 
  -9   1   9       64.59       66.84     10.10 o 
  -8   1   9      124.95      125.92     11.66 o 
  -7   1   9     2051.23     2056.30     45.09 o 
  -6   1   9      460.70      441.50     20.21 o 
  -5   1   9      461.67      440.73     20.21 o 
  -4   1   9      773.40      740.80     25.65 o 
  -3   1   9     4863.37     4594.00     73.88 o 
  -2   1   9     1264.85     1251.57     33.43 o 
  -1   1   9     2610.78     2475.54     49.76 o 
   0   1   9      642.29      672.37     24.10 o 
   1   1   9       15.64       11.17      4.29 o 
   2   1   9       12.12       14.63      4.65 o 
   3   1   9       41.94       63.74      9.33 o 
   4   1   9      140.89      136.02     12.44 o 
   5   1   9     3347.44     3567.04     69.97 o 
 -11   2   9      135.53      128.25     13.99 o 
 -10   2   9       13.28       14.77      7.00 o 
  -9   2   9       42.44       19.43      7.00 o 
  -8   2   9       62.56       76.59      6.85 o 
  -7   2   9        0.37        3.11      7.00 o 
  -6   2   9       78.29       69.18     10.88 o 
  -5   2   9      105.38       78.50     10.88 o 
  -4   2   9    12227.36    12136.77    158.79 o 
  -3   2   9      416.54      421.29     20.21 o 
  -2   2   9      181.80      178.00     14.77 o 
  -1   2   9       75.68       78.50     10.88 o 
   0   2   9     2170.11     2162.84     46.65 o 
   1   2   9      122.98      131.93      7.64 o 
   2   2   9      928.87      924.44     20.01 o 
   3   2   9      224.77      270.49     16.32 o 
   4   2   9      161.46      139.91     13.99 o 
   5   2   9      809.79      795.19     30.31 o 
 -11   3   9       42.51       34.20      8.55 o 
 -10   3   9       21.06       16.32      5.44 o 
  -9   3   9     4512.93     4422.92     77.76 o 
  -8   3   9      214.39      235.29     50.13 o 
  -7   3   9        0.63       15.98      8.16 o 
  -6   3   9      100.98      137.58     13.21 o 
  -5   3   9      779.74      742.35     26.43 o 
  -4   3   9      170.75      188.10     15.55 o 
  -3   3   9      135.74      140.69     12.44 o 
  -2   3   9       11.71       22.54      8.55 o 
  -1   3   9        9.40       13.21      7.77 o 
   0   3   9       48.27       38.86      8.55 o 
   1   3   9     1287.86     1259.79     23.24 o 
   2   3   9     1315.61     1316.06     36.54 o 
   3   3   9       73.84       75.37      7.38 o 
   4   3   9     2556.78     2631.58     56.75 o 
   5   3   9        0.13       10.10      8.55 o 
 -11   4   9      700.65      707.34     29.54 o 
 -10   4   9      339.24      376.98     20.99 o 
  -9   4   9     1632.22     1731.21     44.31 o 
  -8   4   9     2417.58     2345.31     34.90 o 
  -7   4   9      196.54      216.20     10.49 o 
  -6   4   9     1618.19     1573.80     26.07 o 
  -5   4   9      707.10      727.66     16.80 o 
  -4   4   9      521.66      501.36     22.54 o 
  -3   4   9       81.58       89.39     11.66 o 
  -2   4   9     1237.96     1276.43     35.76 o 
  -1   4   9      499.36      478.04     21.76 o 
   0   4   9      133.98      148.46     13.21 o 
   1   4   9      326.65      335.01     18.65 o 
   2   4   9       70.80       61.06      7.40 o 
   3   4   9      344.30      333.37     13.46 o 
   4   4   9       15.59        0.00      7.77 o 
 -11   5   9      312.44      275.16     18.65 o 
 -10   5   9        1.90        4.66      5.44 o 
  -9   5   9       44.19       27.98      7.77 o 
  -8   5   9        0.57       -2.33      5.44 o 
  -7   5   9      430.03      410.03     26.04 o 
  -6   5   9        1.51        9.47      4.29 o 
  -5   5   9     2330.25     2354.22     33.82 o 
  -4   5   9      103.87       97.94     12.44 o 
  -3   5   9     1011.16     1013.65     31.87 o 
  -2   5   9       27.19       43.53      9.33 o 
  -1   5   9      299.41      295.37     17.88 o 
   0   5   9      216.61      211.42     16.32 o 
   1   5   9      107.52      104.15     11.66 o 
   2   5   9     1136.75     1127.79     23.87 o 
   3   5   9       42.60       28.85      7.00 o 
   4   5   9       29.15       13.99      9.33 o 
 -11   6   9     1226.25     1145.79     38.09 o 
 -10   6   9      224.51      212.19     16.32 o 
  -9   6   9        0.25        1.55      6.22 o 
  -8   6   9      375.32      439.17     20.99 o 
  -7   6   9     3063.54     3005.99     40.93 o 
  -6   6   9     1428.03     1462.78     25.76 o 
  -5   6   9      393.21      397.61     12.88 o 
  -4   6   9      992.15      942.91     31.09 o 
  -3   6   9      110.12      104.93     12.44 o 
  -2   6   9      280.41      258.83     17.88 o 
  -1   6   9      205.26      209.86     16.32 o 
   0   6   9       21.01       26.43      7.77 o 
   1   6   9      100.39      105.71     12.44 o 
   2   6   9      296.41      273.60     17.10 o 
   3   6   9        9.24        2.19     13.99 o 
 -11   7   9       34.03       24.87     10.10 o 
 -10   7   9     1368.52     1353.36     40.42 o 
  -9   7   9     2143.75     2283.23     52.09 o 
  -8   7   9      725.03      682.48     25.65 o 
  -7   7   9      115.87      146.94     22.15 o 
  -6   7   9     1424.36     1468.66     26.23 o 
  -5   7   9      746.41      736.89     27.98 o 
  -4   7   9      486.95      511.46     24.10 o 
  -3   7   9      530.00      522.34     24.10 o 
  -2   7   9        0.47        0.00      7.00 o 
  -1   7   9      190.06      180.33     14.77 o 
   0   7   9     1964.62     1931.05     48.20 o 
   1   7   9     1480.85     1469.20     41.98 o 
   2   7   9      398.80      396.41     20.99 o 
   3   7   9       85.68       84.39      8.19 o 
 -10   8   9     1779.93     1756.85     47.42 o 
  -9   8   9     4751.61     5054.98     88.64 o 
  -8   8   9      300.56      333.45     18.65 o 
  -7   8   9      373.05      421.68     15.93 o 
  -6   8   9       71.59       94.83     12.44 o 
  -5   8   9       45.94       62.96     10.88 o 
  -4   8   9      240.38      234.74     17.88 o 
  -3   8   9     3000.80     2989.39     62.98 o 
  -2   8   9     4862.33     4865.46     87.09 o 
  -1   8   9       29.16       27.20      7.77 o 
   0   8   9     1156.25     1125.58     36.53 o 
   1   8   9       27.72       20.99      6.22 o 
   2   8   9       28.60       21.76      7.77 o 
 -10   9   9      198.97      176.44     15.55 o 
  -9   9   9      314.19      300.03     18.65 o 
  -8   9   9       61.83       36.53      8.55 o 
  -6   9   9      314.29      339.67     20.21 o 
  -5   9   9       11.18       31.09      9.33 o 
  -4   9   9     1500.79     1555.50     43.53 o 
  -3   9   9     2891.90     2834.60     62.20 o 
  -2   9   9      996.68      993.42     35.76 o 
  -1   9   9        5.58       13.21      6.22 o 
   0   9   9      380.44      383.20     21.76 o 
   1   9   9        0.91        1.55      6.22 o 
  -6  10   9     3813.16     3764.70     73.09 o 
  -5  10   9      898.91      914.12     32.65 o 
  -4  10   9      598.27      621.06     27.98 o 
  -3  10   9      522.57      538.66     26.43 o 
  -2  10   9        8.24        5.44      7.77 o 
  -1  10   9      117.36      108.04     13.21 o 
  -6  11   9      353.49      343.56     20.99 o 
  -5  11   9      430.52      454.71     24.10 o 
  -4  11   9       65.47       87.83     12.44 o 
  -3  11   9      447.55      480.36     25.65 o 
  -4 -11  10       99.20       98.71     13.21 o 
  -3 -11  10     1610.06     1641.00     46.64 o 
  -2 -11  10      347.64      380.09     21.76 o 
  -1 -11  10      317.93      295.36     18.65 o 
   0 -11  10      213.72      231.63     14.77 o 
   1 -11  10       68.92       61.40      9.33 o 
  -5 -10  10      452.75      488.13     25.65 o 
  -4 -10  10        6.69       16.32      7.00 o 
  -3 -10  10       59.32       49.74      9.33 o 
  -2 -10  10       93.12       98.71     10.88 o 
  -1 -10  10        1.09       13.99      6.22 o 
   0 -10  10      447.44      458.19     14.81 o 
   1 -10  10      747.78      783.52     27.21 o 
   2 -10  10      102.10       97.94     10.88 o 
   3 -10  10      390.43      428.28     21.76 o 
  -7  -9  10     1519.35     1517.39     47.42 o 
  -6  -9  10     2230.08     2179.83     55.97 o 
  -5  -9  10       84.41       92.49     11.66 o 
  -4  -9  10      131.61       89.39     11.66 o 
  -3  -9  10       33.04       40.42      8.55 o 
  -2  -9  10       68.07       52.08      9.33 o 
  -1  -9  10      400.65      409.63     20.99 o 
   1  -9  10     3321.76     3424.79     61.42 o 
   2  -9  10      343.63      321.79     17.10 o 
   3  -9  10       73.58       97.16     10.10 o 
  -8  -8  10       13.01       20.21      8.55 o 
  -7  -8  10        1.93        9.33      7.77 o 
  -6  -8  10      274.28      261.94     18.65 o 
  -5  -8  10       15.50       16.32      7.77 o 
  -4  -8  10       10.56       16.32      7.00 o 
  -3  -8  10     5966.76     5969.50     99.54 o 
  -2  -8  10     1692.95     1741.33     44.31 o 
  -1  -8  10      938.60      942.89     31.09 o 
   0  -8  10     2712.94     2835.35     52.09 o 
   1  -8  10      515.22      485.81     20.21 o 
   2  -8  10       90.65       99.49     10.88 o 
   3  -8  10      436.61      460.93     20.99 o 
   4  -8  10        0.19        0.00      6.22 o 
  -9  -7  10       11.95       19.43      9.33 o 
  -8  -7  10      181.49      190.43     17.10 o 
  -7  -7  10      245.30      270.49     19.43 o 
  -6  -7  10      154.42      143.02     14.77 o 
  -5  -7  10        0.58        7.00      7.00 o 
  -4  -7  10     2812.18     2751.44     59.09 o 
  -3  -7  10     3174.74     3088.98     62.20 o 
  -2  -7  10     2576.57     2576.47     54.42 o 
  -1  -7  10       22.18       23.32      7.77 o 
   0  -7  10       30.08       17.88      7.77 o 
   1  -7  10       65.66       52.08      8.55 o 
   2  -7  10      154.94      139.91     11.66 o 
   3  -7  10     1392.68     1448.20     37.31 o 
  -9  -6  10        1.99       12.44      7.77 o 
  -8  -6  10        0.32        0.00      7.00 o 
  -7  -6  10       22.92       23.32      9.33 o 
  -6  -6  10     1253.35     1274.07     38.87 o 
  -5  -6  10       38.01       49.74     10.10 o 
  -4  -6  10      489.69      492.80     22.54 o 
  -3  -6  10     1126.27     1057.96     32.65 o 
  -2  -6  10       24.03        3.11      7.00 o 
  -1  -6  10        7.81       10.88      7.00 o 
   0  -6  10        0.09        5.44      6.22 o 
   1  -6  10        1.35       -0.78      3.30 o 
   2  -6  10     1875.09     1907.71     41.20 o 
   3  -6  10     7917.93     8470.13    118.22 o 
   4  -6  10     1459.99     1633.99     41.98 o 
   5  -6  10      244.52      228.52     17.10 o 
  -9  -5  10       57.97       49.74     10.10 o 
  -8  -5  10       46.58       60.63     10.88 o 
  -7  -5  10     2105.87     2096.67     51.31 o 
  -6  -5  10     1272.14     1273.30     38.09 o 
  -5  -5  10        3.79       -4.66      6.22 o 
  -4  -5  10       22.27       23.32      7.77 o 
  -3  -5  10      431.84      397.20     20.21 o 
  -2  -5  10        2.94        4.66      5.44 o 
  -1  -5  10     3226.82     3244.56     60.65 o 
   0  -5  10    13653.09    14208.11    184.46 o 
   1  -5  10     1263.57     1318.30     23.24 o 
   2  -5  10     2741.93     2749.85     51.31 o 
   3  -5  10      682.33      694.13     24.87 o 
   4  -5  10       41.40       31.09      7.77 o 
   5  -5  10        2.38      -12.44      6.22 o 
  -9  -4  10       77.79       83.17     11.66 o 
  -8  -4  10      238.42      245.62     17.88 o 
  -7  -4  10       11.05        5.44      7.77 o 
  -6  -4  10      141.24      158.56     14.77 o 
  -5  -4  10       25.00       37.31      8.55 o 
  -4  -4  10     1776.16     1622.44     40.42 o 
  -3  -4  10       29.32       17.88      7.77 o 
  -2  -4  10       11.95       26.43      7.00 o 
  -1  -4  10     3740.93     3765.73     66.87 o 
   0  -4  10     7126.46     7335.63    108.12 o 
   1  -4  10        0.38        0.06      3.54 o 
   2  -4  10      163.45      158.56     12.44 o 
   3  -4  10      364.92      394.86     18.65 o 
   4  -4  10       99.34      116.59     11.66 o 
   5  -4  10      603.18      606.29     26.43 o 
 -11  -3  10        5.55        8.55      7.00 o 
  -9  -3  10      347.69      393.30     21.76 o 
  -8  -3  10      615.52      558.88     24.87 o 
  -7  -3  10      342.11      328.01     19.43 o 
  -6  -3  10      255.64      239.40     17.10 o 
  -5  -3  10       50.15       44.30      9.33 o 
  -4  -3  10        7.16        1.55      6.22 o 
  -3  -3  10     1193.40     1151.27     32.65 o 
  -2  -3  10       42.93       34.98      8.55 o 
  -1  -3  10      502.75      503.69     21.76 o 
   0  -3  10      612.67      612.52     23.32 o 
   1  -3  10       78.15       77.86      6.53 o 
   2  -3  10      375.33      375.43     17.88 o 
   3  -3  10       19.78       20.21      7.00 o 
   4  -3  10      125.78      136.02     12.44 o 
 -11  -2  10      495.90      540.21     26.43 o 
  -9  -2  10        1.72       34.98      9.33 o 
  -8  -2  10      526.02      513.79     23.32 o 
  -7  -2  10      895.83      890.04     30.32 o 
  -6  -2  10      374.41      371.54     20.21 o 
  -5  -2  10      426.20      410.41     20.21 o 
  -4  -2  10      228.04      244.84     16.32 o 
  -3  -2  10      197.30      212.97     14.77 o 
  -2  -2  10       28.45       30.31      8.55 o 
  -1  -2  10       63.12       62.18     10.10 o 
   0  -2  10      174.49      176.44     13.99 o 
   1  -2  10      872.55      865.94     27.98 o 
   2  -2  10     2883.06     3012.69     54.42 o 
   3  -2  10     3211.96     3555.42     63.75 o 
   4  -2  10     1167.74     1155.12     34.20 o 
   5  -2  10       84.99       80.84     13.21 o 
 -11  -1  10      807.03      831.72     33.42 o 
  -9  -1  10     1900.96     1910.83     45.87 o 
  -8  -1  10       98.73      104.15     11.66 o 
  -7  -1  10      155.26      190.43     14.77 o 
  -6  -1  10      440.49      418.96     20.21 o 
  -5  -1  10       97.19       97.94     11.66 o 
  -4  -1  10      791.99      795.98     27.21 o 
  -3  -1  10       54.78       52.08     10.10 o 
  -2  -1  10     1644.30     1565.68     38.87 o 
  -1  -1  10      362.48      345.12     18.65 o 
   0  -1  10       27.42       31.87      7.77 o 
   1  -1  10      204.52      200.54     13.99 o 
   2  -1  10     1348.51     1403.13     36.54 o 
   3  -1  10     1118.59     1200.20     34.20 o 
   4  -1  10       61.28       42.75      9.33 o 
   5  -1  10      142.35      120.48     14.77 o 
 -11   0  10     1128.65     1048.62     36.53 o 
 -10   0  10      200.29      226.96     17.10 o 
  -9   0  10        2.45       -5.44      7.00 o 
  -8   0  10       42.25       34.20      9.33 o 
  -7   0  10      420.56      408.85     19.43 o 
  -6   0  10      163.39      183.44     14.77 o 
  -5   0  10      536.00      521.57     22.54 o 
  -4   0  10     1053.78     1030.76     31.09 o 
  -3   0  10       99.57       96.38     11.66 o 
  -2   0  10      207.85      285.26     17.88 o 
  -1   0  10     1670.71     1644.19     40.42 o 
   0   0  10     2122.56     2077.29     45.87 o 
   1   0  10      515.14      501.36     21.76 o 
   2   0  10        4.92        1.71      4.09 o 
   3   0  10      122.53      119.70     12.44 o 
   4   0  10       62.71       44.30      9.33 o 
   5   0  10        7.74        9.33      7.77 o 
 -11   1  10      375.72      368.43     21.76 o 
 -10   1  10      388.24      404.96     21.76 o 
  -9   1  10        9.23       22.54      6.22 o 
  -8   1  10       44.65       34.98      9.33 o 
  -7   1  10      139.06      166.34     13.99 o 
  -6   1  10     2148.21     2130.17     47.42 o 
  -5   1  10     3307.69     3343.42     62.98 o 
  -4   1  10      112.20      101.82     11.66 o 
  -3   1  10      654.39      641.28     24.87 o 
  -2   1  10      333.34      329.57     18.65 o 
  -1   1  10      738.87      708.14     25.65 o 
   0   1  10        1.41       10.88      7.00 o 
   1   1  10       89.98      113.48     12.44 o 
   2   1  10        1.40        6.22      6.22 o 
   3   1  10       62.44       44.30      9.33 o 
   4   1  10       39.32       34.98      9.33 o 
 -11   2  10      237.47      234.74     18.65 o 
 -10   2  10      618.47      632.72     26.43 o 
  -9   2  10      986.06      987.20     32.65 o 
  -8   2  10     4058.04     4007.51     50.86 o 
  -7   2  10     2827.94     2657.42     53.65 o 
  -6   2  10     4319.65     4252.75     73.10 o 
  -5   2  10     1535.90     1517.46     39.65 o 
  -4   2  10      117.05      136.80     13.99 o 
  -3   2  10      976.02      947.58     30.32 o 
  -2   2  10      384.39      408.85     20.99 o 
  -1   2  10       48.64       41.97      9.33 o 
   0   2  10     1224.81     1232.10     35.76 o 
   1   2  10     2345.02     2284.09     50.53 o 
   2   2  10      120.54      109.59     12.44 o 
   3   2  10      132.74      104.15     12.44 o 
   4   2  10      312.87      292.26     18.65 o 
 -11   3  10       73.66       90.16     10.88 o 
 -10   3  10      674.44      655.27     27.21 o 
  -9   3  10     3520.88     3605.30     69.20 o 
  -8   3  10     2661.03     2691.74     39.30 o 
  -7   3  10      740.25      708.47     18.41 o 
  -6   3  10      491.62      443.06     21.76 o 
  -5   3  10      137.73      125.14     13.21 o 
  -4   3  10      366.35      349.00     19.43 o 
  -3   3  10      698.37      699.58     26.43 o 
  -2   3  10      335.54      328.79     18.65 o 
  -1   3  10     1036.66     1001.21     31.87 o 
   0   3  10     2656.54     2751.42     57.53 o 
   1   3  10      896.55      930.45     31.09 o 
   2   3  10       28.70       26.43      7.00 o 
   4   3  10     1233.80     1262.39     38.09 o 
 -11   4  10        1.66        8.55      7.00 o 
 -10   4  10     1496.82     1473.09     42.75 o 
  -9   4  10     1399.70     1449.77     40.42 o 
  -8   4  10      507.75      483.01     15.66 o 
  -7   4  10       47.78       77.86      7.08 o 
  -6   4  10       62.06       45.83      6.16 o 
  -5   4  10      234.85      233.21     10.27 o 
  -4   4  10      536.31      572.87     24.87 o 
  -3   4  10     6128.42     5927.23     95.66 o 
  -2   4  10     6571.89     6647.65    104.22 o 
  -1   4  10      104.15      120.48     13.21 o 
   0   4  10      210.21      201.31     16.32 o 
   1   4  10      276.79      261.94     17.10 o 
   2   4  10        1.07        2.33      5.44 o 
 -11   5  10      163.20      143.79     13.99 o 
 -10   5  10       63.00       52.85     10.10 o 
  -9   5  10       89.58       79.28     10.88 o 
  -8   5  10       26.30       30.15      5.83 o 
  -7   5  10      208.92      228.81     11.18 o 
  -6   5  10     6456.25     6354.80     68.03 o 
  -5   5  10      291.42      276.44     10.78 o 
  -4   5  10     3208.04     3225.88     63.76 o 
  -3   5  10     3946.02     3856.71     71.54 o 
  -2   5  10     1712.11     1805.09     45.87 o 
  -1   5  10      171.16      153.12     13.99 o 
   0   5  10      519.27      583.75     25.65 o 
   1   5  10        0.01      -10.88      5.44 o 
   2   5  10      475.40      481.14     22.54 o 
 -11   6  10       57.95       76.17     11.66 o 
 -10   6  10      110.73      123.58     12.44 o 
  -9   6  10        0.75       -0.78      4.66 o 
  -8   6  10       15.27       24.09      7.00 o 
  -7   6  10     3981.12     4137.60     51.90 o 
  -6   6  10     6941.15     7121.64     75.20 o 
  -5   6  10      907.65      933.57     31.87 o 
  -4   6  10        3.76       -2.33      7.00 o 
  -3   6  10      640.19      677.03     27.98 o 
  -2   6  10       15.64       27.98      8.55 o 
  -1   6  10       79.22       72.29     10.88 o 
   0   6  10     1442.25     1440.44     41.20 o 
   1   6  10     1820.89     1742.10     46.64 o 
   2   6  10      735.35      669.26     27.98 o 
 -10   7  10     1971.35     2016.53     51.31 o 
  -9   7  10     1274.31     1317.59     38.87 o 
  -8   7  10        8.71        5.44      5.44 o 
  -7   7  10     2862.97     2881.11     41.44 o 
  -6   7  10      172.51      200.54     17.10 o 
  -5   7  10        2.22        3.11      8.55 o 
  -4   7  10       91.56       94.83     12.44 o 
  -3   7  10      313.36      284.48     18.65 o 
  -2   7  10       17.10       13.21      7.00 o 
  -1   7  10     2136.82     2211.71     53.64 o 
   0   7  10     5652.33     5537.51     97.20 o 
   1   7  10     1007.26      938.23     34.20 o 
   2   7  10      154.63      150.79     13.21 o 
 -10   8  10      361.07      359.88     20.99 o 
  -9   8  10     1194.00     1272.49     38.09 o 
  -8   8  10       22.84       20.21      6.22 o 
  -7   8  10      382.04      412.74     22.54 o 
  -6   8  10       34.39       25.65      9.33 o 
  -5   8  10      397.03      417.40     23.32 o 
  -4   8  10     1602.30     1596.71     44.31 o 
  -3   8  10     2540.83     2533.65     59.08 o 
  -2   8  10        4.53       13.99      8.55 o 
  -1   8  10      706.74      669.26     28.76 o 
   0   8  10     1420.91     1423.32     43.53 o 
   1   8  10       49.05       41.97     10.10 o 
  -7   9  10       13.98       24.09      7.77 o 
  -6   9  10       56.97       41.97     10.10 o 
  -5   9  10       37.58       31.87      9.33 o 
  -4   9  10     4272.05     4283.47     82.42 o 
  -3   9  10     2902.81     2929.42     66.08 o 
  -2   9  10       62.10       66.84     10.88 o 
  -1   9  10      170.98      150.79     14.77 o 
  -7  10  10      818.67      808.40     31.09 o 
  -6  10  10     1001.18     1052.49     38.09 o 
  -5  10  10      127.33      109.59     13.21 o 
  -4  10  10      522.09      547.99     27.21 o 
  -3  10  10      252.12      282.93     21.76 o 
  -6  11  10        2.36        8.55      9.33 o 
  -5  11  10       11.77        6.22      8.55 o 
  -2 -11  11      305.58      302.36     20.21 o 
  -1 -11  11      258.89      240.95     17.10 o 
  -4 -10  11      100.44       81.61     12.44 o 
  -3 -10  11       21.57       32.64      9.33 o 
  -2 -10  11        7.30       10.88      7.00 o 
  -1 -10  11      260.26      236.29     16.32 o 
  -6  -9  11       90.30       69.18     12.44 o 
  -5  -9  11       49.23       37.31      9.33 o 
  -4  -9  11        5.72        1.55      6.22 o 
  -3  -9  11        4.13        4.66      6.22 o 
  -2  -9  11      215.24      216.86     15.55 o 
  -1  -9  11     2708.58     2728.02     59.86 o 
  -7  -8  11       31.94       19.43     11.66 o 
  -6  -8  11      140.61      124.36     15.55 o 
  -5  -8  11      140.40      151.57     13.99 o 
  -4  -8  11     1926.11     1969.12     50.53 o 
  -3  -8  11     3054.45     2878.17     62.20 o 
  -2  -8  11      477.35      525.45     24.10 o 
  -1  -8  11     2199.14     2175.96     51.31 o 
   0  -8  11      962.39      970.87     31.87 o 
   3  -8  11       16.32       22.54      7.00 o 
  -8  -7  11     2380.71     2472.15     61.42 o 
  -7  -7  11      631.89      606.29     29.54 o 
  -6  -7  11        0.19      -13.99      7.00 o 
  -5  -7  11        1.18        0.78      6.22 o 
  -4  -7  11     5248.82     5151.76     90.98 o 
  -3  -7  11      525.06      542.55     24.10 o 
  -2  -7  11       16.72        4.66      6.22 o 
  -1  -7  11       13.81        4.66      6.22 o 
   0  -7  11     1076.75     1110.03     34.20 o 
   3  -7  11     1811.90     1828.37     44.31 o 
  -9  -6  11        0.86       19.43      8.55 o 
  -8  -6  11     2913.69     2861.00     65.31 o 
  -7  -6  11     1552.29     1593.59     45.86 o 
  -6  -6  11      319.56      311.69     20.21 o 
  -5  -6  11       41.09       24.87      9.33 o 
  -4  -6  11       21.22       22.54      7.77 o 
  -3  -6  11       23.47       21.76      8.55 o 
  -2  -6  11       48.68       41.97      8.55 o 
  -1  -6  11       52.16       38.09      8.55 o 
   0  -6  11      932.30      948.33     31.09 o 
   4  -6  11      148.44      163.23     13.99 o 
  -9  -5  11      133.55      157.78     14.77 o 
  -8  -5  11      320.58      322.57     20.21 o 
  -7  -5  11      129.32       99.49     13.21 o 
  -6  -5  11       96.96      104.15     13.21 o 
  -5  -5  11      110.21       98.71     12.44 o 
  -4  -5  11       36.29       40.42      9.33 o 
  -3  -5  11       50.94       52.85     10.10 o 
  -2  -5  11       20.56       13.21      7.00 o 
  -1  -5  11      848.72      856.61     29.54 o 
   0  -5  11     3935.32     3988.78     72.31 o 
   3  -5  11       81.70       97.16     11.66 o 
   4  -5  11      437.73      407.30     20.99 o 
 -10  -4  11      425.99      418.96     24.10 o 
  -9  -4  11        0.77       17.10      8.55 o 
  -8  -4  11        1.12        2.33      7.00 o 
  -7  -4  11      431.40      423.62     23.32 o 
  -6  -4  11     1337.94     1308.29     38.87 o 
  -5  -4  11      754.39      699.58     27.21 o 
  -4  -4  11      452.02      441.50     21.76 o 
  -3  -4  11      156.20      174.89     13.99 o 
  -2  -4  11       32.82       47.41      9.33 o 
  -1  -4  11      955.71      958.45     31.09 o 
   0  -4  11      202.60      217.64     16.32 o 
   1  -4  11      297.39      291.48     17.10 o 
   4  -4  11      554.06      573.64     24.87 o 
  -9  -3  11        6.28       -9.33      7.00 o 
  -8  -3  11       54.17       48.97     10.88 o 
  -7  -3  11      587.61      582.97     26.43 o 
  -6  -3  11     3451.12     3367.42     66.87 o 
  -5  -3  11     6827.07     6644.61    105.00 o 
  -4  -3  11      540.53      466.38     21.76 o 
  -3  -3  11        7.49       10.10      7.00 o 
  -2  -3  11       25.17       23.32      7.77 o 
  -1  -3  11      123.21      101.82     11.66 o 
   0  -3  11      240.59      255.72     17.10 o 
   1  -3  11       74.30       82.39     10.88 o 
   4  -3  11      189.67      175.66     15.55 o 
  -9  -2  11     2883.08     2922.44     62.97 o 
  -8  -2  11     2246.23     2310.48     53.64 o 
  -7  -2  11     1148.96     1184.67     36.54 o 
  -6  -2  11      670.35      611.74     25.65 o 
  -5  -2  11     1531.87     1490.23     40.42 o 
  -4  -2  11      112.29      108.82     12.44 o 
  -3  -2  11      777.05      781.98     27.98 o 
  -2  -2  11       25.18        7.00      7.77 o 
  -1  -2  11        5.73       17.88      7.77 o 
   0  -2  11      227.62      261.16     17.10 o 
   1  -2  11     1122.06     1085.94     33.43 o 
   4  -2  11       29.59       -1.55      7.77 o 
  -9  -1  11     7149.26     7432.14    116.66 o 
  -8  -1  11      681.26      698.80     27.98 o 
  -7  -1  11      679.89      657.60     26.43 o 
  -6  -1  11       41.03       24.10      8.55 o 
  -5  -1  11       52.38       52.08     10.10 o 
  -4  -1  11      510.17      501.36     22.54 o 
  -3  -1  11     2054.67     2022.85     47.42 o 
  -2  -1  11       37.46       55.96     10.10 o 
  -1  -1  11       63.46       67.62     10.88 o 
   0  -1  11        4.59        0.78      7.00 o 
   1  -1  11        1.31        8.55      7.00 o 
 -11   0  11      335.59      344.33     21.76 o 
 -10   0  11      899.58      883.81     33.42 o 
  -9   0  11      255.19      247.17     18.65 o 
  -8   0  11     1045.52     1086.71     34.98 o 
  -7   0  11       68.51       74.62     12.44 o 
  -6   0  11        6.33       14.77      8.55 o 
  -5   0  11      868.45      855.06     29.54 o 
  -4   0  11     1828.59     1847.89     45.09 o 
  -3   0  11     7022.17     6826.16    105.01 o 
  -2   0  11     1010.02     1061.06     32.65 o 
  -1   0  11       72.81       75.39     10.88 o 
   0   0  11      808.36      849.61     29.54 o 
   1   0  11        1.12        7.77      7.00 o 
 -11   1  11       88.44       66.84     11.66 o 
 -10   1  11      715.32      677.81     27.98 o 
  -9   1  11     1019.21     1018.30     33.43 o 
  -8   1  11      134.72      116.59     13.21 o 
  -7   1  11     1680.19     1732.79     44.31 o 
  -6   1  11     7561.25     7580.87    115.12 o 
  -5   1  11     1786.14     1656.64     41.98 o 
  -4   1  11      282.33      258.06     17.88 o 
  -3   1  11     1114.49     1096.06     34.20 o 
  -2   1  11        2.78       12.44      7.77 o 
  -1   1  11      757.48      784.31     28.76 o 
   0   1  11       83.52       90.16     11.66 o 
   1   1  11      648.15      648.27     26.43 o 
 -11   2  11      114.28       78.50     12.44 o 
 -10   2  11      363.72      328.79     19.43 o 
  -9   2  11       78.82       86.09      7.84 o 
  -8   2  11      166.10      217.64     17.10 o 
  -7   2  11     4528.13     4632.91     81.65 o 
  -6   2  11     3703.05     3547.14     68.42 o 
  -5   2  11     1198.62     1216.55     36.54 o 
  -4   2  11      152.17      157.01     14.77 o 
  -3   2  11     1011.57      969.34     31.87 o 
  -2   2  11        5.52       -4.66      6.22 o 
  -1   2  11     1131.51     1077.39     34.20 o 
   0   2  11      984.69      997.31     33.43 o 
   1   2  11     2126.06     2148.74     50.53 o 
   2   2  11       49.51       45.08      9.33 o 
 -11   3  11      324.84      312.47     20.99 o 
 -10   3  11     5497.26     5216.26     92.54 o 
  -9   3  11     1021.89     1041.62     34.20 o 
  -8   3  11       32.89       30.84      5.75 o 
  -7   3  11        9.30       11.66      7.77 o 
  -6   3  11      241.54      247.95     17.88 o 
  -5   3  11       80.83       77.73     11.66 o 
  -4   3  11       31.71       34.98      9.33 o 
  -3   3  11     2572.38     2615.35     56.75 o 
  -2   3  11        4.71       12.44      7.77 o 
  -1   3  11     2602.51     2682.19     59.09 o 
   0   3  11     3024.88     3032.13     62.98 o 
   1   3  11       49.28       52.08      9.33 o 
   2   3  11      590.05      579.08     25.65 o 
 -11   4  11     1502.83     1459.09     45.09 o 
 -10   4  11     1424.74     1277.96     41.20 o 
  -9   4  11      204.08      233.18     16.32 o 
  -8   4  11        3.02       10.42      4.46 o 
  -7   4  11     1578.08     1554.49     35.76 o 
  -6   4  11       42.29       51.23      9.33 o 
  -5   4  11      255.99      240.96     17.88 o 
  -4   4  11     3670.93     3555.66     69.98 o 
  -3   4  11     4955.73     5003.25     87.87 o 
  -2   4  11     1308.63     1312.95     38.87 o 
  -1   4  11        0.99       13.21      7.00 o 
   0   4  11      163.46      148.46     13.99 o 
   1   4  11       26.11       26.43      7.77 o 
   2   4  11        2.83       -6.22      5.44 o 
 -10   5  11      276.88      240.95     17.10 o 
  -9   5  11      268.74      266.60     17.10 o 
  -8   5  11      140.40      144.44      9.51 o 
  -7   5  11       17.59       19.91      7.77 o 
  -6   5  11      513.59      546.62     16.24 o 
  -5   5  11       38.62       50.52     10.88 o 
  -4   5  11     2239.35     2218.76     52.86 o 
  -3   5  11      459.43      440.72     23.32 o 
  -2   5  11       32.28       44.30      9.33 o 
  -1   5  11      256.40      279.82     17.88 o 
   0   5  11      413.51      417.40     22.54 o 
   1   5  11       18.80        0.78      6.22 o 
   2   5  11      754.10      701.13     28.76 o 
 -10   6  11        3.50       -3.11      6.22 o 
  -9   6  11       39.69       34.20      7.77 o 
  -8   6  11      840.26      844.29     68.01 o 
  -7   6  11     3351.24     3523.85     47.74 o 
  -6   6  11     1122.68     1120.14     36.53 o 
  -5   6  11      158.01      145.35     14.77 o 
  -4   6  11       36.12       13.21      9.33 o 
  -3   6  11       10.62       11.66      8.55 o 
  -2   6  11      272.98      296.92     19.43 o 
  -1   6  11     1031.53     1031.51     35.76 o 
   0   6  11     2270.55     2246.70     55.20 o 
   1   6  11       34.98       41.19      8.55 o 
 -10   7  11      249.33      263.50     17.88 o 
  -9   7  11      348.57      324.90     18.65 o 
  -8   7  11      820.91      836.70     23.71 o 
  -7   7  11     2237.87     2314.34     55.20 o 
  -6   7  11      162.25      163.23     15.55 o 
  -5   7  11      293.51      313.24     20.21 o 
  -4   7  11        1.85       -6.22      7.77 o 
  -3   7  11        0.11       -5.44      7.77 o 
  -2   7  11      364.91      366.88     20.99 o 
   0   7  11      881.05      890.80     34.20 o 
  -7   8  11      743.53      746.99     30.31 o 
  -6   8  11       80.37       75.39     11.66 o 
  -5   8  11       60.12       48.97     10.88 o 
  -4   8  11       56.33       72.29     12.44 o 
  -3   8  11      819.48      844.16     33.42 o 
  -2   8  11      807.15      778.86     31.87 o 
  -1   8  11      292.61      258.06     18.65 o 
  -7   9  11       78.82       97.93     12.44 o 
  -6   9  11        1.74        3.89      7.00 o 
  -5   9  11       39.83       46.64     10.88 o 
  -4   9  11     1454.39     1417.11     44.31 o 
  -3   9  11      201.08      177.22     17.88 o 
  -6  10  11       18.64       25.65     10.10 o 
  -5  10  11      255.54      275.93     20.21 o 
  -2 -10  12      130.18      116.59     12.44 o 
  -4  -9  12        1.45        3.89      7.00 o 
  -3  -9  12      634.11      584.53     27.21 o 
  -2  -9  12      146.24      135.24     13.21 o 
  -1  -9  12     1806.91     1763.07     46.64 o 
  -6  -8  12      258.07      251.06     20.21 o 
  -5  -8  12       19.45       -2.33      7.77 o 
  -4  -8  12      492.88      454.71     23.32 o 
  -3  -8  12     2140.33     2051.55     52.09 o 
  -2  -8  12      243.07      241.73     17.10 o 
  -1  -8  12      742.65      701.91     27.98 o 
  -7  -7  12      249.31      270.49     20.99 o 
  -6  -7  12      951.50      944.44     35.76 o 
  -5  -7  12      295.54      295.36     19.43 o 
  -4  -7  12      256.91      233.96     17.88 o 
  -3  -7  12      793.87      842.60     31.87 o 
  -2  -7  12        6.26        5.44      6.22 o 
  -1  -7  12       84.94       93.27     10.88 o 
  -8  -6  12     1878.14     1841.60     52.08 o 
  -7  -6  12      256.89      286.04     20.99 o 
  -6  -6  12        7.18       -0.78      7.00 o 
  -5  -6  12       50.47       52.85      9.33 o 
  -4  -6  12      132.13      125.92     13.21 o 
  -3  -6  12       89.53       83.17     10.88 o 
  -2  -6  12      666.52      722.89     27.98 o 
  -1  -6  12      139.77      131.36     12.44 o 
   0  -6  12      816.00      773.42     28.76 o 
  -9  -5  12     2540.21     2595.01     62.97 o 
  -8  -5  12      131.71      136.80     16.32 o 
  -7  -5  12       57.62       57.52     10.88 o 
  -6  -5  12      255.03      241.73     18.65 o 
  -5  -5  12      870.55      850.38     31.09 o 
  -4  -5  12       56.85       55.96     10.88 o 
  -3  -5  12     1552.31     1564.06     42.76 o 
  -2  -5  12     1552.93     1566.39     42.76 o 
  -1  -5  12      448.26      485.03     22.54 o 
   0  -5  12      818.00      815.40     29.54 o 
  -9  -4  12        0.10        1.55      7.77 o 
  -8  -4  12       56.68       25.65      9.33 o 
  -7  -4  12        5.40       24.09      9.33 o 
  -6  -4  12      121.73      127.47     14.77 o 
  -5  -4  12     1170.43     1183.89     37.31 o 
  -4  -4  12        9.83       -1.55      6.22 o 
  -3  -4  12     1080.33     1097.60     34.98 o 
  -2  -4  12      366.98      425.95     21.76 o 
  -1  -4  12      317.19      317.91     18.65 o 
   0  -4  12      484.89      507.57     23.32 o 
 -10  -3  12      101.79      115.81     14.77 o 
  -9  -3  12      123.16      131.36     14.77 o 
  -8  -3  12       57.00       41.19     10.88 o 
  -7  -3  12     2971.75     3049.21     66.08 o 
  -6  -3  12     2456.04     2355.62     55.20 o 
  -5  -3  12      601.73      570.54     25.65 o 
  -4  -3  12     1030.25      924.25     31.87 o 
  -3  -3  12       83.56       71.51     10.88 o 
  -2  -3  12      229.50      205.20     16.32 o 
  -1  -3  12       42.39       45.08     10.10 o 
   0  -3  12      560.64      573.64     24.87 o 
 -10  -2  12      835.13      820.06     32.65 o 
  -9  -2  12     2692.53     2753.66     62.19 o 
  -8  -2  12      542.92      563.54     26.43 o 
  -7  -2  12     2174.30     2306.57     55.20 o 
  -6  -2  12      455.36      435.28     23.32 o 
  -5  -2  12      377.19      330.35     20.21 o 
  -4  -2  12        0.85       -3.89      7.00 o 
  -3  -2  12       91.84       88.61     11.66 o 
  -2  -2  12      612.03      632.72     26.43 o 
  -1  -2  12      855.97      792.86     29.54 o 
   0  -2  12     3743.63     3889.14     73.86 o 
  -9  -1  12     2215.16     2193.05     53.64 o 
  -8  -1  12      129.33      126.69     13.99 o 
  -7  -1  12      569.76      591.52     27.21 o 
  -6  -1  12        0.95        7.00      7.00 o 
  -5  -1  12      117.13      110.37     13.21 o 
  -4  -1  12       33.63       34.20      9.33 o 
  -3  -1  12     6430.98     6362.66    103.44 o 
  -2  -1  12     1402.53     1407.80     39.65 o 
  -1  -1  12      524.08      532.45     24.87 o 
   0  -1  12      921.86      955.33     32.65 o 
   1  -1  12      258.17      271.27     17.88 o 
  -9   0  12       72.53      104.15     12.44 o 
  -8   0  12        7.47       10.88      7.77 o 
  -7   0  12      335.33      344.34     20.99 o 
  -6   0  12      119.27      100.27     12.44 o 
  -5   0  12      507.51      506.02     24.87 o 
  -4   0  12     2240.06     2171.34     51.31 o 
  -3   0  12     3417.58     3484.80     69.20 o 
  -2   0  12     2009.71     2051.57     49.75 o 
  -1   0  12        1.26       -0.78      6.22 o 
   0   0  12       79.14       84.72     11.66 o 
   1   0  12      255.30      254.95     17.10 o 
 -10   1  12      743.95      680.92     28.76 o 
  -9   1  12       40.35       26.43     10.10 o 
  -8   1  12      409.35      397.97     22.54 o 
  -7   1  12      916.88      972.43     34.20 o 
  -6   1  12     3172.16     3160.49     65.31 o 
  -5   1  12      222.91      241.73     18.65 o 
  -4   1  12      918.84      956.11     33.42 o 
  -3   1  12       90.48      101.04     12.44 o 
  -2   1  12      164.66      171.00     14.77 o 
  -1   1  12      341.40      345.89     20.21 o 
   0   1  12      227.73      261.16     17.10 o 
   1   1  12       10.24       27.98      7.77 o 
 -10   2  12        3.45        5.44      5.44 o 
  -9   2  12       35.37       57.13      6.72 o 
  -8   2  12        7.17        4.66      8.55 o 
  -7   2  12      582.58      594.63     26.43 o 
  -6   2  12      123.96       97.94     13.99 o 
  -5   2  12       30.12       23.32      9.33 o 
  -4   2  12      493.29      474.15     24.10 o 
  -3   2  12      560.06      550.33     25.65 o 
  -2   2  12      260.09      254.95     17.88 o 
  -1   2  12     3346.18     3303.55     67.64 o 
   0   2  12     5921.92     6173.03    103.43 o 
   1   2  12      234.85      273.60     17.88 o 
 -10   3  12     1613.85     1557.83     44.31 o 
  -9   3  12        1.59       23.47      7.38 o 
  -8   3  12       48.78       40.74      8.55 o 
  -7   3  12       34.15       40.42     10.10 o 
  -6   3  12     1720.35     1642.60     45.09 o 
  -5   3  12        5.90        1.55      7.77 o 
  -4   3  12      391.34      374.65     22.54 o 
  -3   3  12       91.45      103.38     12.44 o 
  -2   3  12      121.69      115.81     13.21 o 
  -1   3  12     1875.47     1868.83     48.98 o 
   0   3  12     2396.15     2367.23     55.97 o 
   1   3  12      218.97      204.42     16.32 o 
 -10   4  12        1.02       -1.55      5.44 o 
  -9   4  12      218.00      191.99     14.77 o 
  -8   4  12       54.05       64.23      7.28 o 
  -7   4  12      570.69      581.20     17.70 o 
  -6   4  12        3.38       14.77      9.33 o 
  -5   4  12      460.17      466.37     24.10 o 
  -4   4  12      510.56      572.86     27.21 o 
  -3   4  12       59.67       73.84     10.88 o 
  -2   4  12      173.47      163.23     15.55 o 
  -1   4  12        8.23       18.65      7.00 o 
   0   4  12       27.88       25.65      7.77 o 
   1   4  12      625.96      638.16     27.98 o 
 -10   5  12      571.42      570.53     26.43 o 
  -9   5  12       24.99       30.31      6.22 o 
  -8   5  12      924.03      893.44     22.21 o 
  -7   5  12       81.69       82.23      7.46 o 
  -6   5  12       15.32       29.54     10.10 o 
  -5   5  12      244.01      241.73     19.43 o 
  -4   5  12      468.75      463.26     24.87 o 
  -3   5  12      622.67      589.19     26.43 o 
  -2   5  12       76.85       90.94     11.66 o 
  -1   5  12      269.73      273.60     23.32 o 
   0   5  12       20.49       24.09      7.77 o 
 -10   6  12      333.13      317.91     19.43 o 
  -9   6  12      595.04      618.73     26.43 o 
  -8   6  12      146.66      148.46     14.77 o 
  -7   6  12      541.26      562.76     26.43 o 
  -6   6  12       86.39       89.39     13.21 o 
  -5   6  12       53.04       39.64     11.66 o 
  -4   6  12     1691.78     1679.90     48.20 o 
  -3   6  12       11.69       17.88      8.55 o 
  -2   6  12      124.81      137.58     13.99 o 
  -1   6  12        1.02       10.10      7.77 o 
   0   6  12      518.66      505.24     26.43 o 
  -8   7  12      243.89      226.96     18.65 o 
  -7   7  12       10.67       24.09     10.10 o 
  -6   7  12       38.86       41.19      9.33 o 
  -5   7  12      429.77      467.15     25.65 o 
  -4   7  12      193.05      193.54     17.10 o 
  -3   7  12        1.45       13.21      9.33 o 
  -2   7  12      143.91      178.77     16.32 o 
  -8   8  12      243.99      220.74     19.43 o 
  -7   8  12        6.02       10.88     10.10 o 
  -6   8  12     1425.76     1456.75     45.09 o 
  -5   8  12      844.27      832.50     34.20 o 
  -4   8  12      217.79      216.08     19.43 o 
  -4  -8  13      105.87       88.61     12.44 o 
  -3  -8  13        8.79        3.89      8.55 o 
  -2  -8  13        1.42       12.44      7.00 o 
  -1  -8  13      508.50      483.47     23.32 o 
  -5  -7  13     1124.54     1164.44     39.64 o 
  -4  -7  13     1223.14     1147.35     38.09 o 
  -3  -7  13      177.22      155.45     14.77 o 
  -2  -7  13        1.10        4.66      5.44 o 
  -1  -7  13        1.18       -3.11      6.22 o 
  -7  -6  13       26.23       28.76     11.66 o 
  -6  -6  13       31.81       24.87     10.10 o 
  -5  -6  13       25.41       33.42      8.55 o 
  -4  -6  13       88.02       66.84     11.66 o 
  -3  -6  13      231.72      223.85     17.10 o 
  -2  -6  13      870.99      866.70     31.87 o 
  -1  -6  13        7.29        7.00      6.22 o 
  -8  -5  13       28.77       33.42     12.44 o 
  -7  -5  13      333.45      333.45     23.32 o 
  -6  -5  13       40.80       41.19     10.10 o 
  -5  -5  13      276.80      298.47     19.43 o 
  -4  -5  13     2065.00     2080.31     52.09 o 
  -3  -5  13     7757.27     7682.86    122.11 o 
  -2  -5  13     2138.78     2043.00     51.31 o 
  -1  -5  13       77.03       75.39     10.10 o 
  -9  -4  13       34.69       40.42     10.88 o 
  -8  -4  13       12.31        8.55     10.10 o 
  -7  -4  13     1568.50     1609.13     48.20 o 
  -6  -4  13     2717.75     2662.72     61.42 o 
  -5  -4  13       24.40       12.44      7.00 o 
  -4  -4  13     2668.11     2686.05     60.64 o 
  -3  -4  13     2125.88     2001.03     50.53 o 
  -2  -4  13      931.97      915.68     32.65 o 
  -1  -4  13      162.17      151.57     13.99 o 
   0  -4  13      236.25      224.63     17.10 o 
  -9  -3  13       13.08       18.65      9.33 o 
  -8  -3  13      164.55      136.80     16.32 o 
  -7  -3  13     2506.22     2741.97     63.75 o 
  -6  -3  13     4009.24     4023.70     80.09 o 
  -5  -3  13      109.57      117.37     13.21 o 
  -4  -3  13      131.54      107.26     13.21 o 
  -3  -3  13       75.46       74.62     10.88 o 
  -2  -3  13      342.97      312.47     19.43 o 
  -1  -3  13       49.63       41.19      9.33 o 
   0  -3  13     1733.04     1728.87     45.86 o 
  -9  -2  13      111.28      166.33     16.32 o 
  -8  -2  13        1.90      -11.66      6.22 o 
  -7  -2  13     1548.89     1538.40     45.09 o 
  -6  -2  13       11.63       17.10      9.33 o 
  -5  -2  13       12.11       16.32      9.33 o 
  -4  -2  13      163.97      135.24     13.99 o 
  -3  -2  13      906.39      907.91     32.65 o 
  -2  -2  13       75.02       69.18     10.88 o 
  -1  -2  13     5435.84     5422.35     94.87 o 
   0  -2  13     4033.65     4177.61     79.31 o 
 -10  -1  13      311.81      345.89     22.54 o 
  -9  -1  13        7.32       24.09      8.55 o 
  -8  -1  13       60.51       47.41     11.66 o 
  -7  -1  13      147.49      160.89     16.32 o 
  -6  -1  13      111.09      111.93     13.99 o 
  -5  -1  13       72.98       94.83     13.21 o 
  -4  -1  13     3026.17     3015.80     64.53 o 
  -3  -1  13     3224.10     3211.00     66.86 o 
  -2  -1  13      510.30      503.68     24.10 o 
  -1  -1  13     1018.73     1045.50     35.76 o 
   0  -1  13      585.20      639.71     27.21 o 
  -9   0  13      260.42      256.50     22.54 o 
  -8   0  13      811.88      866.70     33.42 o 
  -7   0  13      201.77      195.09     17.10 o 
  -6   0  13      688.43      715.12     30.31 o 
  -5   0  13       89.07       92.49     13.21 o 
  -4   0  13     3825.14     3827.75     76.20 o 
  -3   0  13     1241.26     1248.41     39.64 o 
  -2   0  13        3.24        1.55      7.00 o 
  -1   0  13      154.28      169.44     14.77 o 
   0   0  13       18.36       11.66      6.22 o 
  -9   1  13      147.31      152.34     15.55 o 
  -8   1  13     1152.51     1105.37     37.31 o 
  -7   1  13     1119.18     1157.45     38.09 o 
  -6   1  13        1.71       -7.00      8.55 o 
  -5   1  13      181.75      184.21     17.10 o 
  -4   1  13        3.38        7.00      7.00 o 
  -3   1  13       73.63       80.84     12.44 o 
  -2   1  13        1.64       23.32      7.77 o 
  -1   1  13      241.64      260.39     17.88 o 
   0   1  13       75.30       69.18     10.10 o 
 -10   2  13        0.71      -10.88      5.44 o 
  -9   2  13      268.09      254.63     12.70 o 
  -8   2  13      267.76      240.95     18.65 o 
  -7   2  13     1535.23     1511.96     45.09 o 
  -6   2  13        0.44        0.00      7.77 o 
  -5   2  13        9.01       13.99      9.33 o 
  -4   2  13       34.52       30.31      9.33 o 
  -3   2  13      111.09       93.27     11.66 o 
  -2   2  13      354.28      329.57     20.99 o 
  -1   2  13      648.23      732.99     30.31 o 
   0   2  13     1901.90     1957.44     51.31 o 
   1   2  13       75.38       91.72     11.66 o 
 -10   3  13       58.87       30.31      8.55 o 
  -9   3  13      119.58      114.13      9.51 o 
  -8   3  13      417.41      427.24     26.04 o 
  -7   3  13       38.42       31.87     10.10 o 
  -6   3  13      822.95      835.61     32.65 o 
  -5   3  13     1093.89     1074.27     37.31 o 
  -4   3  13      653.02      636.61     29.54 o 
  -3   3  13      100.11      108.04     12.44 o 
  -2   3  13       91.85       76.95     11.66 o 
  -1   3  13     1187.66     1165.22     38.09 o 
   0   3  13      369.48      369.98     21.76 o 
  -9   4  13       69.59       69.20      7.62 o 
  -8   4  13      248.72      216.71     17.49 o 
  -7   4  13       60.61       69.18     12.44 o 
  -6   4  13     2477.30     2492.41     60.64 o 
  -5   4  13     1779.87     1871.14     51.31 o 
  -4   4  13     1174.36     1177.66     39.64 o 
  -3   4  13      329.94      307.02     20.21 o 
  -2   4  13      217.10      212.19     17.88 o 
  -1   4  13       27.74       38.09      9.33 o 
   0   4  13       59.88       52.08      9.33 o 
  -9   5  13     2669.87     2731.08     59.86 o 
  -8   5  13     1431.56     1427.21     43.53 o 
  -7   5  13      321.94      310.13     20.99 o 
  -6   5  13       14.53       12.44      9.33 o 
  -5   5  13      525.61      464.82     25.65 o 
  -4   5  13      799.90      767.20     32.65 o 
  -3   5  13      733.95      719.78     31.09 o 
  -2   5  13        4.84       -3.89      7.77 o 
  -8   6  13     1026.79      995.75     37.31 o 
  -7   6  13       69.57       59.07     12.44 o 
  -6   6  13        0.69       -3.11      7.77 o 
  -5   6  13       11.42       34.98     10.88 o 
  -4   6  13      397.01      363.77     24.10 o 
  -3   6  13      953.31      979.42     37.31 o 
  -7   7  13        1.23       11.66      9.33 o 
  -6   7  13        7.16      -18.65     10.10 o 
  -5   7  13      649.34      626.50     31.09 o 
  -4  -6  14      163.75      136.80     14.77 o 
  -3  -6  14      461.73      449.27     24.10 o 
  -2  -6  14       45.04       27.98      8.55 o 
  -6  -5  14       11.91        8.55      8.55 o 
  -5  -5  14       69.62       69.95     11.66 o 
  -4  -5  14     1887.13     1826.06     50.53 o 
  -3  -5  14     3257.30     3214.03     70.75 o 
  -2  -5  14        6.05        2.33      6.22 o 
  -1  -5  14       10.68        5.44      7.00 o 
  -7  -4  14     1283.03     1268.61     44.31 o 
  -6  -4  14      356.66      317.13     22.54 o 
  -5  -4  14      597.29      608.62     27.98 o 
  -4  -4  14      802.46      802.18     31.87 o 
  -3  -4  14       89.61       66.07     10.88 o 
  -2  -4  14        3.90        1.55      7.00 o 
  -1  -4  14       44.62       32.64      7.77 o 
  -8  -3  14      480.62      450.05     27.21 o 
  -7  -3  14     1336.34     1357.24     44.31 o 
  -6  -3  14      174.93      189.65     17.88 o 
  -5  -3  14      108.98      109.59     12.44 o 
  -4  -3  14      231.29      205.20     17.10 o 
  -3  -3  14       14.91       -0.78      7.00 o 
  -2  -3  14      516.03      503.68     24.87 o 
  -1  -3  14      943.50      931.22     33.42 o 
  -8  -2  14       12.04       14.77     10.10 o 
  -7  -2  14      279.04      267.38     21.76 o 
  -6  -2  14      121.98      129.03     14.77 o 
  -5  -2  14      164.94      196.65     16.32 o 
  -4  -2  14       59.81       57.52     10.88 o 
  -3  -2  14      130.90      125.14     14.77 o 
  -2  -2  14      224.94      253.39     18.65 o 
  -1  -2  14     2331.59     2323.66     56.75 o 
   0  -2  14      144.45      160.89     13.99 o 
  -9  -1  14      290.82      244.84     20.21 o 
  -8  -1  14       22.00       54.41     10.88 o 
  -7  -1  14       12.70       20.21     10.88 o 
  -6  -1  14       29.06       42.75     10.88 o 
  -5  -1  14       83.67       78.50     11.66 o 
  -4  -1  14     1595.08     1602.14     45.86 o 
  -3  -1  14      797.63      748.55     34.20 o 
  -2  -1  14       95.75      106.48     12.44 o 
  -1  -1  14      543.81      551.88     25.65 o 
   0  -1  14      303.78      316.35     20.21 o 
  -9   0  14      417.43      401.08     25.65 o 
  -8   0  14        3.38        3.11      8.55 o 
  -7   0  14       24.23       34.98     10.88 o 
  -6   0  14      508.96      509.90     27.21 o 
  -5   0  14       14.73        9.33      9.33 o 
  -4   0  14     1406.63     1389.90     42.75 o 
  -3   0  14       69.62       78.50     10.88 o 
  -2   0  14      191.21      216.86     16.32 o 
  -1   0  14      102.28      123.58     13.21 o 
   0   0  14      749.44      815.39     31.87 o 
  -9   1  14     4126.14     4424.04     87.86 o 
  -8   1  14     1959.55     1929.46     53.64 o 
  -7   1  14       59.07       73.84     13.99 o 
  -6   1  14       59.67       64.51     13.21 o 
  -5   1  14       44.12       45.08     11.66 o 
  -4   1  14      119.14      166.33     14.77 o 
  -3   1  14      125.78      119.70     13.99 o 
  -2   1  14      231.63      239.40     18.65 o 
  -1   1  14       50.88       44.30      9.33 o 
  -9   2  14     1239.18     1297.37     43.53 o 
  -8   2  14     1220.55     1256.17     42.75 o 
  -7   2  14     1253.25     1212.65     41.98 o 
  -6   2  14       77.56       62.96     12.44 o 
  -5   2  14      184.42      174.89     17.10 o 
  -4   2  14        6.71        1.55      6.22 o 
  -3   2  14     1324.52     1268.62     41.98 o 
  -2   2  14      396.24      435.28     24.10 o 
  -1   2  14       40.71       17.10      7.77 o 
  -8   3  14       26.40       22.84      5.30 o 
  -7   3  14      581.84      616.39     30.31 o 
  -6   3  14       78.72       73.06     13.99 o 
  -5   3  14     1556.71     1552.38     48.20 o 
  -4   3  14        3.19       19.43      7.77 o 
  -3   3  14      775.01      713.57     31.09 o 
  -2   3  14       90.05      103.38     13.99 o 
  -8   4  14       91.46      122.03     15.55 o 
  -7   4  14     1707.19     1877.33     53.64 o 
  -6   4  14     3867.13     3865.74     81.64 o 
  -5   4  14      286.31      303.91     22.54 o 
  -4   4  14      659.09      635.05     30.31 o 
  -7   5  14      432.39      428.28     26.43 o 
  -6   5  14      161.71      177.99     18.65 o 
  -4  -2  15        6.17       39.64     10.10 o 
  -3  -2  15      487.71      452.38     24.87 o 
  -5  -1  15     1862.09     1936.44     54.42 o 
  -4  -1  15      625.27      562.76     27.98 o 
  -3  -1  15      109.74       95.60     13.21 o 
  -5   0  15      116.31      142.24     17.10 o 
  -4   0  15       71.88       48.19     11.66 o 
                                                 
